# Supplementary material for: CENPL, ISG20L2, LSM4, MRPL3 are four novel hub genes and may serve as diagnostic and prognostic markers in breast cancer
Source: Sci Rep. 2021 Aug 2;11:15610. doi: 10.1038/s41598-021-95068-6 (PMC8328991; doi:10.1038/s41598-021-95068-6)
Supplement: Supplementary file 1 — Supplementary Information 1. [file 41598_2021_95068_MOESM1_ESM.xlsx]

## Sheet: Sheet1
PNK phosphorylation	Concentration
PNK buffer A	1	x
ATP	1	mM
T4 polynucleotide kinase	0.2	u/ul
Porbes(1)	2	uM
Porbes(2)	2	uM
H2O
37 ‘C for 30 min and 65 ’C for 10 min
treat with 0.1 M HCl (in DEPC) for 5 min at RT
Wash: DEPC-PBS-Tween x3
PLP hybridization	final
DEPC H20
2x Hyb buffer2(12x SSC, 20% formamide)	1	x
PLP-MIX-brobe	0.2	uM
Total
37°C 4h for Hybridization
Wash: DEPC-PBS-Tween x3
PLP ligation	final
DEPC H20
Glycerol	50	%
Splint R buffer	1	x
BSA	0.2	ug/ul
Splint R Ligase (NEB)	2.5	u/ul
RiboLock RNase Inhibitor	1	u/ul
Total
Incubate: 37°C 1h
Wash: DEPC-PBS-Tween x3
Splint Oligo ligation	final
DEPC H20
2x Hyb buffer (4x SSC, 40% formamide)	1	x
Reverse-DP-1	0.1	uM
Total
Incubate: RT 0.5h
Wash: DEPC-PBS-Tween x3
RCA	final
DEPC H20
Φ29 buffer	1	x
Glycerol	5	%
dNTP	1	mM
BSA	0.2	ug/ul
Φ29 polymerase (Thermo)	1	u/ul
Total
Seal chambers. Incubate: 37°C 3h
Wash: DEPC-PBS-Tween x3
Detection	final
H2O
2x Hyb buffer (4x SSC, 40% formamide)	1	x
detection probe	0.1	uM
RT for 30 min
Wash: DEPC-PBS-Tween x3
MOUNTING
Dip the slide into EtOH series (RT, in dark) : 70% 2 min (then remove chamber)
85% 2 min , 100% 2 min , Air-dry, Slowfade with DAPI
