# Supplementary material for: CENPL, ISG20L2, LSM4, MRPL3 are four novel hub genes and may serve as diagnostic and prognostic markers in breast cancer
Source: Sci Rep. 2021 Aug 2;11:15610. doi: 10.1038/s41598-021-95068-6 (PMC8328991; doi:10.1038/s41598-021-95068-6)
Supplement: Supplementary file 3 — Supplementary Information 3. [file 41598_2021_95068_MOESM3_ESM.txt]

Name	Pvalue	adjPvalue	logFC
COL11A1	2.47E-19	6.53E-15	2.862599279
S100P	1.24E-17	3.28E-13	3.500944052
COL10A1	1.40E-17	3.68E-13	3.419975557
FN1	2.68E-14	7.06E-10	1.644357727
GJB2	4.74E-14	1.25E-09	2.498074765
COMP	4.80E-14	1.27E-09	2.526330185
CTHRC1	1.71E-12	4.52E-08	1.843079221
CEACAM6	2.90E-12	7.65E-08	2.303125574
CXCL10	3.65E-12	9.61E-08	2.429231489
MMP1	1.05E-11	2.77E-07	2.160558549
CLGN	1.34E-11	3.55E-07	1.53884773
RRM2	1.38E-11	3.63E-07	2.467920438
SDC1	2.70E-11	7.12E-07	2.020702957
INHBA	3.08E-11	8.11E-07	1.888220688
BGN	4.07E-11	1.07E-06	1.334779862
AGR2	4.61E-11	1.22E-06	1.951327925
RGS1	4.61E-11	1.22E-06	1.52028681
CXCL9	7.64E-11	2.02E-06	2.163581894
SULF1	1.08E-10	2.84E-06	1.588151668
HLA-DQA1	1.27E-10	3.34E-06	1.316934044
VCAN	1.38E-10	3.65E-06	1.240287849
MMP9	2.55E-10	6.73E-06	1.942547666
AGR3	2.69E-10	7.10E-06	1.285228788
ASPM	2.71E-10	7.14E-06	1.465011734
FOXA1	2.72E-10	7.17E-06	1.703771782
MMP11	3.00E-10	7.92E-06	1.920773233
LRRC15	3.15E-10	8.30E-06	1.707914975
TOP2A	4.87E-10	1.29E-05	1.94850242
IFI6	5.63E-10	1.48E-05	1.537785566
CEP55	6.01E-10	1.59E-05	1.540724668
EZH2	8.64E-10	2.28E-05	1.833176771
MFAP2	9.30E-10	2.45E-05	1.413941489
PRSS8	1.10E-09	2.89E-05	1.546466262
MELK	1.24E-09	3.26E-05	1.962464087
FAP	1.47E-09	3.88E-05	1.296150044
MMP3	1.97E-09	5.19E-05	1.450713829
HIST1H2BD	2.05E-09	5.40E-05	1.366058749
TOX3	2.38E-09	6.27E-05	1.429922285
SLC2A10	3.75E-09	9.90E-05	1.163562982
CXCL13	3.99E-09	0.000105179	1.414241641
SPP1	4.26E-09	0.000112436	1.518540612
HIST1H2BH	4.30E-09	0.000113332	1.306294345
GPRC5A	4.33E-09	0.000114231	1.387211215
IRF7	5.93E-09	0.00015628	1.001630254
POSTN	6.04E-09	0.000159261	1.191233203
PRC1	6.63E-09	0.000174909	1.7839073
CXCR4	6.83E-09	0.000180038	1.370823939
H2BFS	7.78E-09	0.000205301	1.013944457
GATA3	8.31E-09	0.000219288	1.34482982
EPCAM	8.37E-09	0.000220676	2.196437034
FGFR3	9.48E-09	0.000249938	1.100808142
LOC100272216	9.85E-09	0.000259915	1.050403097
TFF1	1.05E-08	0.000277435	1.366807953
CENPF	1.07E-08	0.00028162	1.250837904
SBK1	1.20E-08	0.000316571	1.324481769
SLC7A5	1.22E-08	0.000320801	1.291689548
EPN3	1.31E-08	0.000345823	1.234101586
ISG15	1.35E-08	0.000355056	1.392742138
BMPR1B	1.41E-08	0.000371501	1.282076903
HMGB3	1.54E-08	0.000406296	1.113912539
RAB25	1.57E-08	0.000415405	1.788175357
PP14571	1.93E-08	0.000508107	1.614864592
CDC20	2.03E-08	0.000534214	1.676120291
MLPH	2.13E-08	0.000561628	1.033966647
KRT19	2.20E-08	0.000579826	1.837303121
MMP10	2.49E-08	0.000655688	1.263450431
PPAPDC1A	2.81E-08	0.000741441	1.59411027
ESRP1	3.35E-08	0.000884832	1.70531637
CCNB1	3.44E-08	0.000907057	1.459883818
UHRF1	4.03E-08	0.001062948	1.804866353
HN1	4.23E-08	0.001114774	1.272233111
KIF20A	4.47E-08	0.001179738	1.489686175
NAT1	4.68E-08	0.001233836	1.18240472
CYP4Z2P	5.18E-08	0.001366283	1.122550262
S100A14	5.27E-08	0.001389059	1.709928974
CDH1	5.27E-08	0.001389059	1.39429883
C15orf48	5.54E-08	0.001461315	1.627575185
TSPAN1	5.54E-08	0.001461315	1.023631667
THBS2	5.60E-08	0.001476469	1.114862255
SLC16A6	5.88E-08	0.0015514	1.022049414
ZG16B	5.98E-08	0.001576894	1.488190518
NDC80	6.54E-08	0.00172391	1.38989483
MMP13	6.75E-08	0.001779017	1.740645003
MXRA5	6.92E-08	0.001825707	1.070255031
PRR15	7.25E-08	0.001911391	1.525818707
FSIP1	7.37E-08	0.001944159	1.276391516
CALML5	7.89E-08	0.002079744	1.122569631
RET	8.08E-08	0.002129783	1.032128174
IGSF9	8.81E-08	0.00232436	1.159212047
CKS2	9.32E-08	0.002457497	1.47037693
FNDC1	9.71E-08	0.002562304	1.193929866
MARCKSL1	1.03E-07	0.002707922	1.253551971
SLC12A8	1.24E-07	0.003267691	1.324143772
SQLE	1.36E-07	0.003590472	1.23489727
PBK	1.37E-07	0.003617959	1.533261356
HIST2H2BE	1.41E-07	0.003707099	1.322258727
CST1	1.42E-07	0.003754551	1.459420947
RAB26	1.46E-07	0.003841717	1.224768786
KRT18	1.53E-07	0.00403538	1.681319147
MAPK13	1.82E-07	0.004788334	1.161989899
KIF4A	2.05E-07	0.005409052	1.302112845
FLVCR1	2.26E-07	0.005958409	1.076531749
COL5A2	2.28E-07	0.006006957	1.165179176
FLJ38379	2.51E-07	0.00662431	1.17759209
PAFAH1B3	2.55E-07	0.006712463	1.421804235
NEK2	2.70E-07	0.007108089	1.448130165
FCGR1B	2.77E-07	0.007301436	1.283048652
KRT8	2.88E-07	0.007587806	1.456529985
TPX2	3.15E-07	0.008320714	1.625192209
SYNE4	3.42E-07	0.009012584	1.187875252
DTL	3.50E-07	0.009238966	1.458488581
TK1	3.82E-07	0.010067245	1.142042853
NUSAP1	3.85E-07	0.010145093	1.761891994
ANKRD30A	4.13E-07	0.010885344	1.123834315
TLCD1	5.19E-07	0.013676488	1.321102247
OLR1	5.37E-07	0.014151681	1.111453551
GALNT7	5.60E-07	0.014773693	1.215043546
HSD17B6	5.76E-07	0.015204152	1.034717805
PTTG1	5.91E-07	0.01557923	1.40686906
KIF11	5.94E-07	0.015656681	1.359741212
S100A7	6.07E-07	0.016007815	1.365958815
ERP27	6.90E-07	0.01819363	1.176706261
SLC44A4	7.03E-07	0.018528815	1.41795053
TPD52	7.07E-07	0.018645225	1.352338235
WISP1	7.07E-07	0.018645225	1.146148198
ZWINT	7.07E-07	0.018659336	1.469616204
HOTAIR	7.42E-07	0.019577067	1.462003969
ERBB2	7.92E-07	0.020897182	1.096138571
HIST1H2BK	8.14E-07	0.02147908	1.114431174
LYZ	8.46E-07	0.022301063	1.042495615
ATAD2	8.81E-07	0.023238955	1.033318497
TTK	8.90E-07	0.023478265	1.262546209
LSR	9.12E-07	0.02404092	1.091499919
RHOH	9.56E-07	0.025226723	1.11392099
UBE2C	9.69E-07	0.025560203	1.647660449
ANXA9	9.89E-07	0.02607287	1.126227303
RAD51AP1	1.06E-06	0.028023367	1.256111993
AURKA	1.07E-06	0.028132334	1.25966349
SPINT2	1.14E-06	0.029983982	1.532559581
ASPN	1.21E-06	0.031928605	1.234077382
KIAA0101	1.29E-06	0.034017641	1.243152201
CLDN3	1.39E-06	0.036660193	1.189685001
FOXM1	1.45E-06	0.038199313	1.140292329
HIST1H2BC	1.45E-06	0.038203512	1.047771818
UBE2T	1.60E-06	0.042224934	1.638278154
ARNT2	1.73E-06	0.045647907	1.256673213
CORO2A	1.74E-06	0.045934313	1.06889021
COL5A1	1.83E-06	0.048160793	1.011218436
CXCL11	1.88E-06	0.049622385	1.62104142
MUC1	1.96E-06	0.051564762	1.266013677
PAQR4	2.25E-06	0.05943413	1.078123041
CEACAM5	2.33E-06	0.061514179	1.036237442
BUB1B	2.35E-06	0.061914885	1.485177082
CRABP2	2.35E-06	0.062033056	1.084711116
HMMR	3.01E-06	0.079492368	1.100101213
GINS1	3.18E-06	0.083823775	1.393541987
NUF2	3.36E-06	0.0885565	1.389429809
AP1M2	3.44E-06	0.090795751	1.3279586
BIK	4.09E-06	0.107782542	1.293988798
IFI44L	4.30E-06	0.113366028	1.003742724
CCNE2	4.90E-06	0.12929359	1.197186273
CD24	5.62E-06	0.148111889	1.458380189
LAMP5	5.69E-06	0.15015402	1.049380902
COL3A1	6.09E-06	0.160630666	1.04622466
GPR160	6.13E-06	0.161622635	1.057174694
PRR15L	6.97E-06	0.183767853	1.169227436
C1orf106	8.01E-06	0.21125579	1.156482271
CDKN3	9.34E-06	0.246462087	1.258638039
PPAP2C	9.34E-06	0.246462087	1.133079397
SOX11	9.79E-06	0.25823515	1.32059192
COL1A2	1.05E-05	0.277223847	1.091784818
HOOK1	1.11E-05	0.293258116	1.093975971
VMP1	1.20E-05	0.315496521	1.326172013
CREB3L4	1.43E-05	0.377172098	1.356021349
RP11-196G18.24	1.44E-05	0.380779112	1.041366929
DSP	1.46E-05	0.385199755	1.360222331
TMC4	1.49E-05	0.39190694	1.041534894
GALNT6	1.56E-05	0.411106877	1.260572623
HOXC10	1.61E-05	0.424189506	1.267169496
CNTNAP2	1.72E-05	0.454872362	1.23218374
RSAD2	1.92E-05	0.506697296	1.046618203
KMO	2.03E-05	0.534378033	1.020584997
CRISP3	2.79E-05	0.735237051	1.027804323
FAM83D	3.17E-05	0.836317449	1.309356756
ADAMDEC1	3.47E-05	0.914413558	1.439892663
SPAG1	3.89E-05	1	1.014565501
CDCA5	3.90E-05	1	1.09770024
CDK1	4.58E-05	1	1.231795581
TNNT1	6.02E-05	1	1.128633107
BAMBI	6.05E-05	1	1.018313142
MB	6.08E-05	1	1.050539346
TRIM59	6.76E-05	1	1.103931109
ANLN	7.41E-05	1	1.212059997
RACGAP1	8.75E-05	1	1.017228463
TACC3	9.24E-05	1	1.074294141
TRIP13	0.00011105	1	1.036806547
FAM83H	0.000112387	1	1.062406551
DLGAP5	0.000145792	1	1.103780893
APOBEC3B	0.000198439	1	1.262832027
BPIFB1	0.000242636	1	1.070608191
SYNDIG1	0.000459658	1	1.023921069
LAMP3	0.000750379	1	1.114572417
LEP	2.68E-14	7.06E-10	-3.120394624
FGF2	2.84E-14	7.48E-10	-1.865611579
TIMP4	3.31E-14	8.72E-10	-2.785272192
SDPR	6.17E-14	1.63E-09	-2.108162963
MME	7.14E-14	1.88E-09	-2.384999414
ADIPOQ	3.52E-13	9.27E-09	-2.446198459
PCOLCE2	1.80E-12	4.74E-08	-2.712325075
CHRDL1	3.49E-12	9.20E-08	-2.373526076
IGFBP6	5.29E-12	1.39E-07	-2.098309734
ATP1A2	8.96E-12	2.36E-07	-1.706004311
TMEM100	4.88E-11	1.29E-06	-1.916741979
PPP1R1A	5.01E-11	1.32E-06	-2.101542982
CD36	5.74E-11	1.51E-06	-1.906642808
HBB	6.48E-11	1.71E-06	-2.049188517
TNMD	6.54E-11	1.72E-06	-2.060904481
PDE2A	6.90E-11	1.82E-06	-1.515012962
G0S2	7.70E-11	2.03E-06	-2.252152416
CIDEA	8.64E-11	2.28E-06	-2.07815054
LYVE1	1.03E-10	2.72E-06	-2.326603735
MT1M	1.04E-10	2.74E-06	-1.493983235
ITIH5	1.25E-10	3.30E-06	-1.984721832
AKR1C1	1.79E-10	4.72E-06	-1.814869785
CA4	1.87E-10	4.94E-06	-1.897239087
RBP4	1.97E-10	5.20E-06	-2.485352685
PLIN1	2.06E-10	5.42E-06	-2.750772028
COPG2IT1	2.78E-10	7.33E-06	-1.668941546
FABP4	3.14E-10	8.29E-06	-2.674320601
CAV2	3.79E-10	1.00E-05	-1.520936771
CRYBG3	4.27E-10	1.13E-05	-1.087843335
AKR1C3	4.87E-10	1.29E-05	-2.130668751
MAOA	5.30E-10	1.40E-05	-2.137520398
ADH1B	5.35E-10	1.41E-05	-2.359995106
WIF1	5.59E-10	1.48E-05	-1.828937395
PCK1	5.97E-10	1.58E-05	-2.370424343
NTRK2	6.79E-10	1.79E-05	-1.708871054
CIDEC	8.11E-10	2.14E-05	-2.251794184
ACACB	8.48E-10	2.24E-05	-1.805104704
HLF	8.88E-10	2.34E-05	-1.749464872
TGFBR3	9.38E-10	2.47E-05	-1.800293919
CRYAB	1.14E-09	3.00E-05	-2.024210351
ADAMTS5	1.44E-09	3.79E-05	-1.676160968
CAV1	1.55E-09	4.10E-05	-1.920013463
RERGL	1.97E-09	5.20E-05	-1.657051131
FMO2	1.99E-09	5.24E-05	-2.064008827
CFD	2.16E-09	5.69E-05	-2.442833033
SFRP1	2.38E-09	6.27E-05	-1.801137756
ANXA1	2.65E-09	7.00E-05	-1.495227788
GHR	3.51E-09	9.27E-05	-1.94497352
ADM	3.66E-09	9.64E-05	-1.422412301
SCARA5	3.86E-09	0.000101718	-2.202786598
PLIN4	3.87E-09	0.000102008	-2.398249051
ADH1C	4.14E-09	0.000109215	-1.985738334
TF	4.96E-09	0.000130751	-1.709477337
NRN1	5.32E-09	0.000140334	-1.52387936
MAMDC2	5.81E-09	0.000153147	-1.954267815
GNAI1	5.83E-09	0.000153747	-1.554154999
PPARG	6.11E-09	0.000161081	-2.013918451
KLHL13	6.32E-09	0.000166617	-1.600042078
CA3	7.47E-09	0.00019712	-1.705598892
ACSL1	9.47E-09	0.000249756	-1.317277642
HOXA7	1.06E-08	0.000278857	-1.032480007
MYZAP	1.07E-08	0.000281297	-1.762038446
LOC101926960	1.13E-08	0.000298133	-1.625201397
ANGPTL4	1.13E-08	0.000298306	-1.304391681
FOS	1.37E-08	0.000361917	-1.550885788
NPR1	1.58E-08	0.00041755	-1.297277486
GPIHBP1	1.69E-08	0.000446465	-1.876777894
CLDN5	1.72E-08	0.000454949	-1.520618702
C2orf40	1.82E-08	0.000478851	-2.19976846
NR3C2	1.96E-08	0.000516221	-1.377398656
FOSB	2.18E-08	0.000574521	-1.932042879
CDKN2C	2.21E-08	0.000582971	-1.441100774
TFPI2	2.22E-08	0.000585351	-1.247343565
PGM5-AS1	2.24E-08	0.000592062	-1.54814294
FXYD1	2.77E-08	0.000730531	-2.124003195
HSPB2	3.13E-08	0.000826359	-1.495015494
HCAR3	3.26E-08	0.000859116	-1.593977987
FAM150B	3.26E-08	0.000859337	-1.317732746
PLAC9	3.42E-08	0.000903218	-1.567324921
RRAS2	3.55E-08	0.00093699	-1.002252504
TSLP	4.23E-08	0.001114774	-1.461022008
FHL1	4.24E-08	0.001119115	-1.948941193
ACADL	4.35E-08	0.001147638	-1.537463066
PTX3	4.54E-08	0.001197625	-1.224501223
ABCA8	4.55E-08	0.001200144	-1.67545766
SPRY2	4.79E-08	0.001264562	-1.40401246
CTNNAL1	5.70E-08	0.001503001	-1.124620015
TMEM132C	5.74E-08	0.001514941	-1.730318988
GSTM5	5.94E-08	0.001565958	-1.348898219
CDO1	7.52E-08	0.001982314	-1.489539916
LOC100288911	7.67E-08	0.002022778	-1.297644028
HOXA5	7.69E-08	0.002027833	-1.779865334
THRSP	8.56E-08	0.002257543	-1.973910633
CLDN8	9.00E-08	0.002373529	-1.048228028
ITGA7	9.14E-08	0.002410134	-1.828862991
TMTC1	1.15E-07	0.003044678	-1.223279261
RNF150	1.19E-07	0.003129857	-1.494559197
MEOX1	1.29E-07	0.003397338	-1.423494089
GPX3	1.44E-07	0.003804003	-1.755384716
DMD	1.49E-07	0.003932968	-1.036987037
S100B	1.51E-07	0.003989478	-1.851530588
IL33	1.57E-07	0.004132101	-1.497295968
HSPB7	1.57E-07	0.004136063	-1.428586321
LARP6	1.68E-07	0.004441928	-1.106528956
DGAT2	1.73E-07	0.004571357	-1.575178747
GPD1	1.78E-07	0.004699284	-1.859396502
HP	1.79E-07	0.004708122	-1.055407613
RSPO3	2.00E-07	0.005278836	-1.289829896
CXCL2	2.11E-07	0.005568511	-1.163125287
BIN1	2.28E-07	0.006008845	-1.117910865
PLSCR4	2.29E-07	0.006032742	-1.265788781
CLIP4	2.59E-07	0.00683708	-1.003391034
ID4	3.05E-07	0.008048407	-1.115004294
RGN	3.29E-07	0.008685181	-1.2171612
WASF3	3.87E-07	0.010207373	-1.348430631
KRT5	3.89E-07	0.010270397	-1.343996609
TWIST2	3.96E-07	0.010448184	-1.037811801
AOC3	4.37E-07	0.011527422	-1.772051704
EDNRB	4.38E-07	0.011548638	-1.155417819
ASPA	4.59E-07	0.0121002	-1.35354556
GPR146	4.77E-07	0.012578492	-1.384519604
VLDLR	4.94E-07	0.013037695	-1.182342343
ADRB2	5.30E-07	0.013991845	-1.246686906
LRRN4CL	5.45E-07	0.014382811	-1.830588354
COX7A1	5.45E-07	0.014382811	-1.732175246
HRCT1	5.81E-07	0.01531171	-1.2558443
EHD2	5.87E-07	0.015483431	-1.100390271
ADIRF	6.06E-07	0.015994094	-1.499827589
OXTR	6.07E-07	0.016007815	-1.546747594
SLC19A3	6.31E-07	0.016633362	-1.545785321
VGLL3	6.35E-07	0.01674567	-1.200398202
KL	6.50E-07	0.017141765	-1.023510656
EFEMP1	6.92E-07	0.018262536	-1.171093163
KLF4	7.00E-07	0.018462785	-1.283858758
AGPAT9	7.21E-07	0.019020125	-1.003780633
GYG2	7.22E-07	0.019048649	-1.673057747
COL6A6	7.30E-07	0.01925295	-1.266692195
INMT	7.30E-07	0.01925295	-1.271101902
FOLR1	7.84E-07	0.020678308	-1.08729736
TM4SF18	8.20E-07	0.021617628	-1.12757229
SGCG	8.37E-07	0.022066198	-1.05611951
DPT	8.46E-07	0.022301063	-1.694349424
MYOM1	8.52E-07	0.022473599	-1.128910882
TSHZ2	9.40E-07	0.024804494	-1.111456299
ANG	9.41E-07	0.024812267	-1.113364838
ACSS2	9.85E-07	0.025973308	-1.083141131
CDKN1C	1.02E-06	0.026795845	-1.263130493
SCN4B	1.03E-06	0.027039648	-1.439955153
ECHDC3	1.04E-06	0.027391641	-1.248560881
LPL	1.04E-06	0.027474844	-2.080823717
AIFM2	1.09E-06	0.028665918	-1.133993194
CHL1	1.13E-06	0.029856186	-1.144985636
FABP5	1.13E-06	0.029856186	-1.008743399
ITM2A	1.14E-06	0.030177524	-1.429138288
APCDD1	1.28E-06	0.03372827	-1.473966016
LIPE	1.32E-06	0.034787997	-1.375921605
ANGPT1	1.38E-06	0.036470966	-1.190401782
FAM13A	1.44E-06	0.0378573	-1.022477993
ZBTB16	1.50E-06	0.039636319	-1.904539703
SCGB1D2	1.54E-06	0.040520323	-1.035974706
LIFR	1.54E-06	0.040619194	-1.277753062
GPC3	1.59E-06	0.041872163	-1.352955241
KIT	1.60E-06	0.042224934	-1.362666604
ANKRD29	1.68E-06	0.044377866	-1.30043675
ZNF204P	1.69E-06	0.044517474	-1.283526981
GNG11	1.75E-06	0.046060047	-1.172062317
ANKRD35	1.77E-06	0.046751684	-1.288433801
ENPP2	1.83E-06	0.048223593	-1.410264708
APOD	1.90E-06	0.050059823	-1.184509456
PALMD	1.91E-06	0.050340321	-1.5691389
SYNM	2.11E-06	0.055702381	-1.85571422
FAM162B	2.58E-06	0.068004302	-1.126811407
OGN	2.59E-06	0.068361876	-1.596330415
RBPMS2	2.64E-06	0.069610577	-1.107624629
FAM107A	2.69E-06	0.070901939	-1.216836442
CSN1S1	2.96E-06	0.078196953	-1.326562045
FERMT2	3.08E-06	0.081211073	-1.140537201
EPDR1	3.08E-06	0.081211073	-1.099031845
RELN	3.08E-06	0.081309797	-1.090181114
ABLIM3	3.37E-06	0.088927415	-1.253879279
IGSF10	3.41E-06	0.089946984	-1.282054917
AMOTL2	3.63E-06	0.095683519	-1.02804494
SOD3	3.73E-06	0.098408915	-1.018923283
AOX1	3.82E-06	0.100669879	-1.210799874
SRPX	3.86E-06	0.101707138	-1.421794586
HSPB6	4.10E-06	0.108028338	-1.389912973
PPP1R14A	4.13E-06	0.108839945	-1.446120431
AKAP12	4.18E-06	0.110297789	-1.385304573
PPL	4.32E-06	0.113988334	-1.074067064
MARC1	4.60E-06	0.121259788	-1.252172164
MEIS2	4.80E-06	0.126623367	-1.086175736
SLC7A10	4.96E-06	0.130917974	-1.286075009
NMB	4.97E-06	0.131053399	-1.175406719
AK5	5.14E-06	0.135535738	-1.18979103
KLK5	5.23E-06	0.137923932	-1.259521073
LRRN3	5.32E-06	0.140445272	-1.243390259
PRKAR2B	5.36E-06	0.14142532	-1.254045673
MCAM	5.59E-06	0.147510118	-1.056467017
ADAMTS1	5.71E-06	0.150635152	-1.085305817
IRX1	6.17E-06	0.162659835	-1.29635629
MIR100HG	6.41E-06	0.169142114	-1.285818181
MYBPC1	6.49E-06	0.171257889	-1.297027522
EGFLAM	6.88E-06	0.181383376	-1.252726748
SLC16A7	7.26E-06	0.191365648	-1.237942007
BTNL9	7.44E-06	0.196360307	-1.061761453
IRS2	7.85E-06	0.207152125	-1.009615006
C14orf180	7.90E-06	0.208383339	-1.625120458
GPAM	8.69E-06	0.229279246	-1.879967058
TUSC5	9.05E-06	0.238769214	-1.834807936
ECM2	9.23E-06	0.243361688	-1.16125816
ALDOC	9.29E-06	0.244907993	-1.369693711
SEMA3G	9.77E-06	0.257814258	-1.46162909
MEST	1.01E-05	0.26572931	-1.044446405
ALDH1A1	1.01E-05	0.26572931	-1.385370569
CD300LG	1.02E-05	0.268039009	-1.25834954
CYYR1	1.04E-05	0.274101606	-1.030510644
CCDC69	1.10E-05	0.290277364	-1.419729078
BMP2	1.12E-05	0.294168169	-1.083905834
LGALS12	1.15E-05	0.302243257	-1.567719562
ACSM5	1.22E-05	0.321076595	-1.161347881
PI16	1.27E-05	0.33456636	-1.074044029
LOC101930114	1.33E-05	0.350967552	-1.643757335
ACVR1C	1.38E-05	0.364686019	-1.807212475
PLA2G4A	1.39E-05	0.366507804	-1.12099772
CFH	1.43E-05	0.37782732	-1.060593317
PAMR1	1.45E-05	0.381734715	-1.53390622
LMOD1	1.50E-05	0.395466079	-1.142644229
DEFB1	1.54E-05	0.405164337	-1.035185893
NDN	1.59E-05	0.419372159	-1.116894839
WISP2	1.80E-05	0.47466041	-1.129423065
RNASE4	1.86E-05	0.490637296	-1.056316971
SCGB3A1	2.19E-05	0.576603778	-1.287796774
IGF1	2.19E-05	0.576603778	-1.145206467
TLN2	2.23E-05	0.588776237	-1.055478569
PKDCC	2.35E-05	0.620345003	-1.083160856
RASD1	2.52E-05	0.66401097	-1.034575156
PRELP	2.53E-05	0.66743697	-1.013623262
DAAM2	2.85E-05	0.752163702	-1.012063241
CKMT2	2.92E-05	0.768858905	-1.274682524
TNS1	2.92E-05	0.771056844	-1.172677343
PROS1	3.03E-05	0.800420708	-1.027481995
RBP7	3.11E-05	0.820397378	-1.220313145
MEOX2	3.20E-05	0.844979368	-1.153910688
CREB5	3.62E-05	0.954277606	-1.126568093
LOC284825	3.82E-05	1	-1.604354978
BCHE	3.92E-05	1	-1.004701345
SORBS1	4.12E-05	1	-1.07980859
KLB	4.45E-05	1	-1.573776766
CCL28	4.63E-05	1	-1.196872136
ABCA6	4.73E-05	1	-1.439649139
PENK	4.81E-05	1	-1.012441589
KRT14	5.03E-05	1	-1.19702817
PTPRZ1	5.15E-05	1	-1.101736197
PTRF	5.16E-05	1	-1.090073234
SPX	5.28E-05	1	-1.099125877
CALB2	5.39E-05	1	-1.214959572
CFL2	5.81E-05	1	-1.064196029
OSR1	6.23E-05	1	-1.135744313
PDK4	6.34E-05	1	-1.331160392
LAMB3	7.13E-05	1	-1.033748003
MRC1	7.32E-05	1	-1.047492294
SOSTDC1	7.75E-05	1	-1.099429867
BBOX1	8.56E-05	1	-1.136440242
AQPEP	8.59E-05	1	-1.28869555
MRAP	8.66E-05	1	-1.41837447
MRAS	8.86E-05	1	-1.013757984
C1orf213	9.24E-05	1	-1.205275375
DEFB132	9.28E-05	1	-1.27025296
CASQ2	9.97E-05	1	-1.020634648
CLMP	0.000104559	1	-1.14001099
MFAP4	0.000109083	1	-1.416479198
P2RY14	0.000113994	1	-1.076424064
PCDH18	0.000121993	1	-1.014764734
LHFP	0.000133973	1	-1.061088615
C10orf10	0.00013713	1	-1.226491095
GDF10	0.000143686	1	-1.190650692
RP11-736K20.5	0.000151021	1	-1.000258284
FGF14-AS2	0.000165867	1	-1.047349714
TMEM220	0.000174811	1	-1.107920227
PCDH9	0.000176092	1	-1.181678034
ADHFE1	0.000176617	1	-1.076546669
ADRA2A	0.000198439	1	-1.16253172
CTSG	0.000200791	1	-1.018539439
FBLN5	0.00020134	1	-1.109951369
CCDC3	0.000218065	1	-1.35398077
TSPAN7	0.00022573	1	-1.196954985
HSD11B1	0.000248373	1	-1.042743177
DDR2	0.000259571	1	-1.064639815
SH3BGRL2	0.000274062	1	-1.074535957
PLA2G16	0.000280152	1	-1.13111768
EBF1	0.000286574	1	-1.40526789
CAPN6	0.000287843	1	-1.008848776
ACKR1	0.000311294	1	-1.266430728
ANGPTL1	0.000368286	1	-1.097875008
VIT	0.000385901	1	-1.335528311
MYOC	0.000390421	1	-1.486567166
MRGPRF	0.000391236	1	-1.050242168
NIPSNAP3B	0.000403098	1	-1.162793119
LINC01140	0.00040885	1	-1.007727969
FGFBP2	0.000413545	1	-1.145310596
KLHL31	0.000493016	1	-1.021999392
JAM2	0.000522141	1	-1.033299702
PROL1	0.000544245	1	-1.070455483
GLYAT	0.000691547	1	-1.248046683
PLP1	0.000728015	1	-1.005862408
GALNT15	0.000965104	1	-1.050491254
CITED1	0.001453872	1	-1.081778182
PTN	0.001605838	1	-1.016851547
FAM189A2	0.002123229	1	-1.112438889
CNN1	0.005872541	1	-1.134197061
