# Supplementary material for: CENPL, ISG20L2, LSM4, MRPL3 are four novel hub genes and may serve as diagnostic and prognostic markers in breast cancer
Source: Sci Rep. 2021 Aug 2;11:15610. doi: 10.1038/s41598-021-95068-6 (PMC8328991; doi:10.1038/s41598-021-95068-6)
Supplement: Supplementary file 4 — Supplementary Information 4. [file 41598_2021_95068_MOESM4_ESM.txt]

Module	ONTOLOGY	ID	Description	GeneRatio	BgRatio	pvalue	p.adjust	qvalue	geneID	Count
blue	BP	GO:0007059	chromosome segregation	80/857	321/18670	8.24E-37	3.78E-33	3.24E-33	HNRNPU/SPC25/NEK2/NUSAP1/CCNB1/KIF4A/OIP5/NUP62/RACGAP1/BUB1B/KIF23/ZWINT/TACC3/HJURP/ECT2/KIFC1/ESPL1/NCAPH/CENPF/NCAPG/FEN1/PLK1/MIS18A/DLGAP5/RMI1/CENPK/RMI2/NDE1/CENPE/PTTG1/MKI67/BUB1/PRC1/KIF18A/MAD2L1/KIF18B/CDCA8/DSN1/PSRC1/NDC80/SMC4/KIF2C/CDCA5/KIF14/FANCD2/SPAG5/NUF2/SKA1/FAM83D/SPDL1/CDT1/GEN1/AURKB/TRIP13/CDC20/BIRC5/TTK/ACTR2/CCNE2/BRIP1/INCENP/ACTR3/SMC6/SRPK1/RAD21/TOP2A/BUB3/EME1…	80
blue	BP	GO:0048285	organelle fission	94/857	449/18670	1.90E-36	4.37E-33	3.74E-33	HNRNPU/NEK2/NUSAP1/CDC25C/CCNB1/KIF4A/RAD51/KIF11/NUP62/RACGAP1/BUB1B/KIF23/ZWINT/TACC3/KIFC1/ESPL1/CKS2/NCAPH/PEX11B/CENPF/NCAPG/TPX2/PLK1/DLGAP5/RMI1/CENPK/NDE1/CENPE/PTTG1/MKI67/BUB1/PRC1/KIF18A/MAD2L1/UBE2S/AURKA/KIF18B/ASPM/CDCA8/DSN1/PSRC1/NDC80/SMC4/KIF2C/CDCA5/KIF14/FANCD2/UBE2C/SPAG5/RAD54B/NUF2/RAD54L/MTFR2/ANLN/SPDL1/KNTC1/CDT1/GEN1/MYO19/AURKB/TRIP13/CDC20/MND1/BIRC5/TTK/ACTR2/CCNE2/B…	94
blue	BP	GO:0000280	nuclear division	89/857	407/18670	4.43E-36	6.79E-33	5.81E-33	HNRNPU/NEK2/NUSAP1/CDC25C/CCNB1/KIF4A/RAD51/KIF11/NUP62/RACGAP1/BUB1B/KIF23/ZWINT/TACC3/KIFC1/ESPL1/CKS2/NCAPH/CENPF/NCAPG/TPX2/PLK1/DLGAP5/RMI1/CENPK/NDE1/CENPE/PTTG1/MKI67/BUB1/PRC1/KIF18A/MAD2L1/UBE2S/AURKA/KIF18B/ASPM/CDCA8/DSN1/PSRC1/NDC80/SMC4/KIF2C/CDCA5/KIF14/FANCD2/UBE2C/SPAG5/RAD54B/NUF2/RAD54L/ANLN/SPDL1/KNTC1/CDT1/GEN1/AURKB/TRIP13/CDC20/MND1/BIRC5/TTK/ACTR2/CCNE2/BRIP1/INCENP/ACTR3/M…	89
blue	BP	GO:0140014	mitotic nuclear division	68/857	264/18670	2.41E-32	2.76E-29	2.36E-29	HNRNPU/NEK2/NUSAP1/CDC25C/CCNB1/KIF4A/KIF11/NUP62/RACGAP1/BUB1B/KIF23/ZWINT/TACC3/KIFC1/ESPL1/NCAPH/CENPF/NCAPG/TPX2/PLK1/DLGAP5/CENPK/NDE1/CENPE/PTTG1/MKI67/BUB1/PRC1/KIF18A/MAD2L1/UBE2S/AURKA/KIF18B/CDCA8/DSN1/PSRC1/NDC80/SMC4/KIF2C/CDCA5/KIF14/UBE2C/SPAG5/NUF2/ANLN/SPDL1/KNTC1/CDT1/GEN1/AURKB/TRIP13/CDC20/BIRC5/TTK/INCENP/MYBL2/KIF20B/RAD21/BUB3/BORA/FBXO5/NCAPD3/POGZ/CDC6/CHMP4C/TPR/SPHK1/CUL7	68
blue	BP	GO:0000070	mitotic sister chromatid segregation	52/857	151/18670	8.97E-32	8.23E-29	7.05E-29	HNRNPU/NEK2/NUSAP1/CCNB1/KIF4A/NUP62/RACGAP1/BUB1B/KIF23/ZWINT/TACC3/KIFC1/ESPL1/NCAPH/CENPF/NCAPG/PLK1/DLGAP5/CENPK/CENPE/PTTG1/BUB1/PRC1/KIF18A/MAD2L1/KIF18B/CDCA8/DSN1/PSRC1/NDC80/SMC4/KIF2C/CDCA5/KIF14/SPAG5/NUF2/SPDL1/CDT1/GEN1/AURKB/TRIP13/CDC20/TTK/INCENP/RAD21/BUB3/FBXO5/NCAPD3/POGZ/CDC6/CHMP4C/TPR	52
blue	BP	GO:0098813	nuclear chromosome segregation	67/857	262/18670	1.13E-31	8.62E-29	7.37E-29	HNRNPU/NEK2/NUSAP1/CCNB1/KIF4A/NUP62/RACGAP1/BUB1B/KIF23/ZWINT/TACC3/ECT2/KIFC1/ESPL1/NCAPH/CENPF/NCAPG/FEN1/PLK1/DLGAP5/RMI1/CENPK/RMI2/CENPE/PTTG1/BUB1/PRC1/KIF18A/MAD2L1/KIF18B/CDCA8/DSN1/PSRC1/NDC80/SMC4/KIF2C/CDCA5/KIF14/FANCD2/SPAG5/NUF2/FAM83D/SPDL1/CDT1/GEN1/AURKB/TRIP13/CDC20/TTK/ACTR2/CCNE2/BRIP1/INCENP/ACTR3/RAD21/TOP2A/BUB3/EME1/FBXO5/NCAPD3/POGZ/CDC6/CHMP4C/TPR/TERF1/CCNE1/HORMAD1	67
blue	BP	GO:0000819	sister chromatid segregation	56/857	189/18670	3.04E-30	1.99E-27	1.70E-27	HNRNPU/NEK2/NUSAP1/CCNB1/KIF4A/NUP62/RACGAP1/BUB1B/KIF23/ZWINT/TACC3/KIFC1/ESPL1/NCAPH/CENPF/NCAPG/FEN1/PLK1/DLGAP5/CENPK/RMI2/CENPE/PTTG1/BUB1/PRC1/KIF18A/MAD2L1/KIF18B/CDCA8/DSN1/PSRC1/NDC80/SMC4/KIF2C/CDCA5/KIF14/SPAG5/NUF2/SPDL1/CDT1/GEN1/AURKB/TRIP13/CDC20/TTK/INCENP/RAD21/TOP2A/BUB3/FBXO5/NCAPD3/POGZ/CDC6/CHMP4C/TPR/HORMAD1	56
blue	BP	GO:0006260	DNA replication	63/857	274/18670	4.96E-27	2.85E-24	2.44E-24	DTL/RNASEH2A/RAD51/PCNA/TIMELESS/GINS1/LIG1/FEN1/RMI1/POLE2/RMI2/CDC45/CDK1/EXO1/POLA2/BARD1/MCM2/POLQ/CCNA2/DBF4/RRM2/DONSON/RHNO1/DNA2/MCM4/GINS2/ORC6/CDT1/SET/GEN1/POLE/SSBP1/MCM3/CCNE2/RFC4/CDC7/E2F7/BRIP1/E2F8/DHX9/POLE3/S100A11/HMGA1/PRIM2/MCM10/BLM/DNAJC2/EME1/MCM5/DBF4B/RBBP4/TOPBP1/GTPBP4/FBXO5/MCM7/RFWD3/NBN/CDC6/NUCKS1/CDK2AP1/TERF1/CCNE1/GMNN	63
blue	BP	GO:0000075	cell cycle checkpoint	56/857	216/18670	5.83E-27	2.97E-24	2.55E-24	PRCC/CDC25C/INTS7/CCNB1/DTL/PCNA/TIMELESS/BUB1B/ZWINT/ZWILCH/CENPF/PLK1/E2F1/CDC45/BUB1/CDK1/GTSE1/MAD2L1/CNOT11/AURKA/DONSON/NDC80/RHNO1/DNA2/TIPRL/SPDL1/KNTC1/CDT1/GEN1/AURKB/TRIP13/CDC20/TTK/E2F7/BRIP1/E2F8/CARM1/PPP1R10/SOX4/BLM/TOP2A/BUB3/EME1/TOPBP1/PRKDC/MSH2/RFWD3/NBN/CDC6/INTS3/CHMP4C/BRCC3/SOX11/TPR/BTG2/HORMAD1	56
blue	BP	GO:0006261	DNA-dependent DNA replication	46/857	153/18670	2.40E-25	1.10E-22	9.44E-23	RNASEH2A/RAD51/PCNA/TIMELESS/GINS1/LIG1/FEN1/POLE2/CDC45/POLA2/MCM2/POLQ/DBF4/DONSON/DNA2/MCM4/GINS2/ORC6/CDT1/GEN1/POLE/SSBP1/MCM3/CCNE2/RFC4/CDC7/E2F7/E2F8/POLE3/HMGA1/PRIM2/MCM10/BLM/EME1/MCM5/DBF4B/FBXO5/MCM7/RFWD3/NBN/CDC6/NUCKS1/CDK2AP1/TERF1/CCNE1/GMNN	46
blue	BP	GO:0007093	mitotic cell cycle checkpoint	45/857	165/18670	7.09E-23	2.96E-20	2.53E-20	PRCC/CDC25C/CCNB1/PCNA/BUB1B/ZWINT/ZWILCH/CENPF/PLK1/E2F1/BUB1/CDK1/GTSE1/MAD2L1/CNOT11/AURKA/DONSON/NDC80/SPDL1/KNTC1/CDT1/GEN1/AURKB/TRIP13/CDC20/TTK/E2F7/E2F8/CARM1/PPP1R10/SOX4/BLM/TOP2A/BUB3/EME1/TOPBP1/PRKDC/MSH2/RFWD3/NBN/CDC6/INTS3/CHMP4C/TPR/BTG2	45
blue	BP	GO:0051983	regulation of chromosome segregation	36/857	103/18670	1.27E-22	4.87E-20	4.17E-20	HNRNPU/NEK2/CCNB1/RACGAP1/BUB1B/TACC3/ECT2/ESPL1/CENPF/FEN1/PLK1/DLGAP5/RMI2/CENPE/PTTG1/MKI67/BUB1/MAD2L1/NDC80/KIF2C/CDCA5/SPAG5/SPDL1/CDT1/GEN1/AURKB/TRIP13/CDC20/TTK/SMC6/RAD21/BUB3/FBXO5/CDC6/TPR/HORMAD1	36
blue	BP	GO:0010948	negative regulation of cell cycle process	64/857	361/18670	6.14E-21	2.17E-18	1.86E-18	CCNF/NEK2/CDC25C/CCNB1/PSMD14/DTL/PSMA5/RAD51/PCNA/BUB1B/ESPL1/CENPF/PLK1/EZH2/E2F1/PTTG1/BUB1/CBX3/CDK1/GTSE1/MAD2L1/CNOT11/AURKA/RRM2/DONSON/NDC80/PSMD10/PSMB4/SPDL1/CDT1/GEN1/PSMD2/AURKB/TRIP13/CDC20/TTK/CDC7/E2F7/E2F8/CARM1/PPP1R10/SOX4/RAD21/BLM/PSMA3/BUB3/HSP90AB1/RBBP4/TOPBP1/FBXO5/PRKDC/PSMD12/RFWD3/NBN/PSME4/CDC6/CDK4/CHMP4C/BRCC3/TPR/TERF1/BTG2/HORMAD1/EED	64
blue	BP	GO:1902850	microtubule cytoskeleton organization involved in mitosis	38/857	131/18670	1.52E-20	4.98E-18	4.26E-18	HNRNPU/SPC25/NEK2/NUSAP1/CCNB1/KIF4A/KIF11/NUP62/RACGAP1/KIF23/TACC3/KIFC1/ESPL1/TPX2/PLK1/NDE1/CENPE/PRC1/MAD2L1/AURKA/PSRC1/NDC80/STIL/NUF2/SPDL1/AURKB/CDC20/BIRC5/TTK/CENPA/SAPCD2/STMN1/GPSM2/MYBL2/RAE1/BORA/CHMP4C/TPR	38
blue	BP	GO:1901990	regulation of mitotic cell cycle phase transition	71/857	444/18670	1.84E-20	5.63E-18	4.82E-18	NEK2/CDC25C/CCNB1/PSMD14/DTL/PSMA5/PCNA/BUB1B/HMMR/ESPL1/CENPF/TPX2/PLK1/DLGAP5/EZH2/NDE1/E2F1/CENPE/CDC45/BUB1/CDK1/PLK4/GTSE1/MAD2L1/CNOT11/AURKA/DONSON/NDC80/CDCA5/KIF14/UBE2C/PSMD10/PSMB4/CKAP5/ANLN/SPDL1/KNTC1/CDT1/GEN1/PSMD2/AURKB/TRIP13/CDC20/TTK/EIF4G1/CDC7/E2F7/E2F8/CARM1/SOX4/RAD21/BLM/PSMA3/BUB3/DBF4B/TOPBP1/FBXO5/PRKDC/PSMD12/CDC25B/RFWD3/NBN/HSP90AA1/PSME4/CDC6/CDK4/CHMP4C/CEP76/TPR/…	71
blue	BP	GO:1901987	regulation of cell cycle phase transition	74/857	480/18670	2.47E-20	7.08E-18	6.06E-18	NEK2/CDC25C/CCNB1/PSMD14/DTL/PSMA5/PCNA/BUB1B/HMMR/ESPL1/CENPF/TPX2/PLK1/DLGAP5/EZH2/NDE1/E2F1/CENPE/CDC45/BUB1/CDK1/PLK4/GTSE1/MAD2L1/CNOT11/AURKA/DBF4/DONSON/NDC80/CDCA5/KIF14/UBE2C/PSMD10/PSMB4/FAM83D/CKAP5/ANLN/SPDL1/KNTC1/CDT1/GEN1/PSMD2/AURKB/TRIP13/CDC20/TTK/EIF4G1/CDC7/E2F7/E2F8/CARM1/SOX4/RAD21/BLM/PSMA3/BUB3/DBF4B/TOPBP1/FBXO5/PRKDC/PSMD12/CDC25B/RFWD3/NBN/HSP90AA1/PSME4/CDC6/CDK4/CHMP4…	74
blue	BP	GO:0044786	cell cycle DNA replication	28/857	71/18670	1.55E-19	4.20E-17	3.59E-17	RAD51/PCNA/GINS1/LIG1/FEN1/POLE2/CDC45/POLA2/MCM2/DBF4/DONSON/DNA2/MCM4/CDT1/POLE/MCM3/RFC4/CDC7/E2F7/E2F8/POLE3/PRIM2/MCM5/DBF4B/FBXO5/MCM7/TERF1/GMNN	28
blue	BP	GO:0007088	regulation of mitotic nuclear division	41/857	164/18670	2.00E-19	5.11E-17	4.38E-17	HNRNPU/NEK2/NUSAP1/CDC25C/CCNB1/KIF11/NUP62/BUB1B/TACC3/ESPL1/CENPF/PLK1/DLGAP5/CENPE/PTTG1/MKI67/BUB1/MAD2L1/AURKA/NDC80/CDCA5/UBE2C/ANLN/SPDL1/KNTC1/CDT1/GEN1/AURKB/TRIP13/CDC20/TTK/KIF20B/RAD21/BUB3/BORA/FBXO5/CDC6/CHMP4C/TPR/SPHK1/CUL7	41
blue	BP	GO:0071103	DNA conformation change	58/857	327/18670	4.37E-19	1.06E-16	9.03E-17	PARP1/HNRNPA2B1/NUSAP1/CCNB1/RAD51/OIP5/ASF1B/RUVBL1/CENPU/GINS1/ERCC6L/HJURP/CENPL/CENPM/NCAPH/NCAPG/CHD4/MIS18A/CENPK/CDC45/CDK1/CENPI/MCM2/POLQ/HELLS/HMGB3/SMC4/CDCA5/DNA2/MCM4/GINS2/RAD54B/RAD54L/SET/CENPA/NCAPG2/MCM3/RFC4/BRIP1/DHX9/POLE3/SRPK1/HMGA1/BLM/TOP2A/MCM5/RBBP4/XRCC5/MCM7/NBN/NCAPD3/ACTR5/RNF8/PSME4/CENPW/TPR/CHD7/SOX9	58
blue	BP	GO:0045930	negative regulation of mitotic cell cycle	59/857	338/18670	4.77E-19	1.10E-16	9.38E-17	PRCC/CDC25C/CCNB1/PSMD14/PSMA5/PCNA/BUB1B/ZWINT/ZWILCH/CENPF/PLK1/EZH2/E2F1/PTTG1/BUB1/CDK1/GTSE1/MAD2L1/CNOT11/AURKA/DONSON/NDC80/PSMD10/PSMB4/SPDL1/KNTC1/CDT1/GEN1/PSMD2/AURKB/TRIP13/CDC20/TTK/E2F7/E2F8/CARM1/PPP1R10/SOX4/RAD21/BLM/TOP2A/PSMA3/BUB3/EME1/TOPBP1/FBXO5/PRKDC/MSH2/PSMD12/RFWD3/PNPT1/NBN/PSME4/CDC6/CDK4/INTS3/CHMP4C/TPR/BTG2	59
blue	BP	GO:0051783	regulation of nuclear division	43/857	188/18670	1.01E-18	2.21E-16	1.89E-16	HNRNPU/NEK2/NUSAP1/CDC25C/CCNB1/KIF11/NUP62/BUB1B/TACC3/ESPL1/CENPF/PLK1/DLGAP5/CENPE/PTTG1/MKI67/BUB1/MAD2L1/AURKA/NDC80/CDCA5/UBE2C/ANLN/SPDL1/KNTC1/CDT1/GEN1/AURKB/TRIP13/CDC20/TTK/KIF20B/RAD21/BUB3/BORA/FBXO5/CDC6/CHMP4C/TPR/SPHK1/CUL7/HORMAD1/MSX2	43
blue	BP	GO:0090068	positive regulation of cell cycle process	54/857	298/18670	2.80E-18	5.60E-16	4.80E-16	HNRNPU/NUSAP1/CDC25C/CCNB1/DTL/PCNA/NUP62/RACGAP1/KIF23/ECT2/ESPL1/FEN1/DLGAP5/EZH2/E2F1/CDC45/CDK1/PLK4/GTSE1/MAD2L1/CNOT11/AURKA/DBF4/NDC80/RHNO1/CDCA5/KIF14/UBE2C/SPAG5/FAM83D/CDT1/GEN1/AURKB/EIF4G1/CDC7/E2F7/E2F8/GPSM2/CARM1/SOX4/KIF20B/RAD21/CDK5R1/DBF4B/FBXO5/CDC25B/CDC6/CDK4/TPR/CSPP1/CCNE1/SPHK1/BTG2/MSX2	54
blue	BP	GO:0033260	nuclear DNA replication	25/857	60/18670	2.81E-18	5.60E-16	4.80E-16	RAD51/PCNA/GINS1/LIG1/FEN1/POLE2/CDC45/POLA2/MCM2/DBF4/DONSON/DNA2/MCM4/CDT1/POLE/MCM3/RFC4/CDC7/POLE3/PRIM2/MCM5/DBF4B/MCM7/TERF1/GMNN	25
blue	BP	GO:0033044	regulation of chromosome organization	58/857	342/18670	3.94E-18	7.53E-16	6.45E-16	HNRNPU/PARP1/HNRNPA2B1/NEK2/CCNB1/SMG7/BUB1B/TACC3/ESPL1/CHTOP/CENPF/FEN1/PLK1/DLGAP5/RMI2/CENPE/CDC45/PTTG1/MKI67/BUB1/MAD2L1/MCM2/NDC80/CDCA5/ATAD2/DNMT1/SMG5/SPDL1/CDT1/SET/GEN1/AURKB/TRIP13/CDC20/CCT5/TTK/MORC2/HMGA1/PPP1R10/RAD21/TOP2A/SETDB1/BUB3/JARID2/SRC/DNMT3B/XRCC5/FBXO5/NBN/NAA40/CDC6/VEGFA/CCT2/TPR/CCT6A/TERF1/UBR5/EED	58
blue	BP	GO:0045787	positive regulation of cell cycle	62/857	389/18670	6.34E-18	1.16E-15	9.96E-16	HNRNPU/NUSAP1/CDC25C/CCNB1/DTL/PCNA/NUP62/RACGAP1/KIF23/ECT2/ESPL1/CKS2/FEN1/DLGAP5/EZH2/E2F1/CDC45/CDK1/PLK4/GTSE1/MAD2L1/CNOT11/AURKA/DBF4/PSRC1/NDC80/RHNO1/CDCA5/KIF14/UBE2C/SPAG5/PSMD10/FAM83D/PTK6/CDT1/GEN1/AURKB/EIF4G1/CDC7/E2F7/E2F8/GPSM2/CARM1/PPP1R10/SOX4/KIF20B/RAD21/SRC/CDK5R1/HSP90AB1/DBF4B/FBXO5/CDC25B/ASNS/CDC6/CDK4/TPR/CSPP1/CCNE1/SPHK1/BTG2/MSX2	62
blue	BP	GO:0033045	regulation of sister chromatid segregation	28/857	80/18670	6.60E-18	1.17E-15	9.98E-16	HNRNPU/CCNB1/BUB1B/TACC3/ESPL1/CENPF/FEN1/PLK1/DLGAP5/RMI2/CENPE/PTTG1/BUB1/MAD2L1/NDC80/CDCA5/SPDL1/CDT1/GEN1/AURKB/TRIP13/CDC20/TTK/RAD21/BUB3/FBXO5/CDC6/TPR	28
blue	BP	GO:0010965	regulation of mitotic sister chromatid separation	24/857	57/18670	9.95E-18	1.69E-15	1.45E-15	CCNB1/BUB1B/TACC3/ESPL1/CENPF/PLK1/DLGAP5/CENPE/PTTG1/BUB1/MAD2L1/NDC80/SPDL1/CDT1/GEN1/AURKB/TRIP13/CDC20/TTK/RAD21/BUB3/FBXO5/CDC6/TPR	24
blue	BP	GO:1901988	negative regulation of cell cycle phase transition	50/857	267/18670	1.24E-17	2.04E-15	1.74E-15	CDC25C/CCNB1/PSMD14/DTL/PSMA5/PCNA/BUB1B/CENPF/PLK1/EZH2/E2F1/BUB1/CDK1/GTSE1/MAD2L1/CNOT11/AURKA/DONSON/NDC80/PSMD10/PSMB4/SPDL1/CDT1/GEN1/PSMD2/AURKB/TRIP13/CDC20/TTK/E2F7/E2F8/CARM1/SOX4/RAD21/BLM/PSMA3/BUB3/TOPBP1/FBXO5/PRKDC/PSMD12/RFWD3/NBN/PSME4/CDC6/CDK4/CHMP4C/BRCC3/TPR/BTG2	50
blue	BP	GO:1901991	negative regulation of mitotic cell cycle phase transition	48/857	248/18670	1.40E-17	2.22E-15	1.90E-15	CDC25C/CCNB1/PSMD14/PSMA5/PCNA/BUB1B/CENPF/PLK1/EZH2/E2F1/BUB1/CDK1/GTSE1/MAD2L1/CNOT11/AURKA/DONSON/NDC80/PSMD10/PSMB4/SPDL1/CDT1/GEN1/PSMD2/AURKB/TRIP13/CDC20/TTK/E2F7/E2F8/CARM1/SOX4/RAD21/BLM/PSMA3/BUB3/TOPBP1/FBXO5/PRKDC/PSMD12/RFWD3/NBN/PSME4/CDC6/CDK4/CHMP4C/TPR/BTG2	48
blue	BP	GO:0051304	chromosome separation	29/857	90/18670	2.25E-17	3.44E-15	2.95E-15	CCNB1/BUB1B/TACC3/ESPL1/NCAPH/CENPF/PLK1/DLGAP5/RMI1/CENPE/PTTG1/BUB1/MAD2L1/NDC80/SPDL1/CDT1/GEN1/AURKB/TRIP13/CDC20/TTK/RAD21/TOP2A/BUB3/EME1/FBXO5/NCAPD3/CDC6/TPR	29
blue	BP	GO:0007091	metaphase/anaphase transition of mitotic cell cycle	23/857	54/18670	3.51E-17	5.20E-15	4.45E-15	CCNB1/BUB1B/TACC3/ESPL1/CENPF/PLK1/DLGAP5/CENPE/BUB1/MAD2L1/NDC80/SPDL1/CDT1/GEN1/AURKB/TRIP13/CDC20/TTK/RAD21/BUB3/FBXO5/CDC6/TPR	23
blue	BP	GO:0007052	mitotic spindle organization	31/857	106/18670	4.07E-17	5.82E-15	4.98E-15	HNRNPU/SPC25/NEK2/CCNB1/KIF4A/KIF11/NUP62/RACGAP1/KIF23/TACC3/KIFC1/TPX2/PLK1/CENPE/PRC1/AURKA/PSRC1/NDC80/STIL/NUF2/AURKB/CDC20/BIRC5/TTK/STMN1/GPSM2/MYBL2/RAE1/BORA/CHMP4C/TPR	31
blue	BP	GO:0051306	mitotic sister chromatid separation	24/857	60/18670	4.18E-17	5.82E-15	4.98E-15	CCNB1/BUB1B/TACC3/ESPL1/CENPF/PLK1/DLGAP5/CENPE/PTTG1/BUB1/MAD2L1/NDC80/SPDL1/CDT1/GEN1/AURKB/TRIP13/CDC20/TTK/RAD21/BUB3/FBXO5/CDC6/TPR	24
blue	BP	GO:0044784	metaphase/anaphase transition of cell cycle	23/857	56/18670	9.37E-17	1.27E-14	1.08E-14	CCNB1/BUB1B/TACC3/ESPL1/CENPF/PLK1/DLGAP5/CENPE/BUB1/MAD2L1/NDC80/SPDL1/CDT1/GEN1/AURKB/TRIP13/CDC20/TTK/RAD21/BUB3/FBXO5/CDC6/TPR	23
blue	BP	GO:0033047	regulation of mitotic sister chromatid segregation	25/857	68/18670	1.01E-16	1.31E-14	1.12E-14	HNRNPU/CCNB1/BUB1B/TACC3/ESPL1/CENPF/PLK1/DLGAP5/CENPE/PTTG1/BUB1/MAD2L1/NDC80/SPDL1/CDT1/GEN1/AURKB/TRIP13/CDC20/TTK/RAD21/BUB3/FBXO5/CDC6/TPR	25
blue	BP	GO:1905818	regulation of chromosome separation	24/857	62/18670	1.03E-16	1.31E-14	1.12E-14	CCNB1/BUB1B/TACC3/ESPL1/CENPF/PLK1/DLGAP5/CENPE/PTTG1/BUB1/MAD2L1/NDC80/SPDL1/CDT1/GEN1/AURKB/TRIP13/CDC20/TTK/RAD21/BUB3/FBXO5/CDC6/TPR	24
blue	BP	GO:0030071	regulation of mitotic metaphase/anaphase transition	22/857	51/18670	1.23E-16	1.53E-14	1.31E-14	CCNB1/BUB1B/ESPL1/CENPF/PLK1/DLGAP5/CENPE/BUB1/MAD2L1/NDC80/SPDL1/CDT1/GEN1/AURKB/TRIP13/CDC20/TTK/RAD21/BUB3/FBXO5/CDC6/TPR	22
blue	BP	GO:1902099	regulation of metaphase/anaphase transition of cell cycle	22/857	53/18670	3.34E-16	4.04E-14	3.46E-14	CCNB1/BUB1B/ESPL1/CENPF/PLK1/DLGAP5/CENPE/BUB1/MAD2L1/NDC80/SPDL1/CDT1/GEN1/AURKB/TRIP13/CDC20/TTK/RAD21/BUB3/FBXO5/CDC6/TPR	22
blue	BP	GO:2001251	negative regulation of chromosome organization	35/857	146/18670	3.69E-16	4.28E-14	3.66E-14	HNRNPU/PARP1/CCNB1/BUB1B/ESPL1/CENPF/PLK1/PTTG1/BUB1/MAD2L1/MCM2/NDC80/ATAD2/DNMT1/SPDL1/CDT1/SET/GEN1/AURKB/TRIP13/CDC20/TTK/HMGA1/RAD21/TOP2A/BUB3/JARID2/SRC/DNMT3B/XRCC5/FBXO5/NBN/TPR/TERF1/UBR5	35
blue	BP	GO:0006302	double-strand break repair	46/857	248/18670	3.73E-16	4.28E-14	3.66E-14	PARP1/PSMD14/RAD51/TIMELESS/UBQLN4/FEN1/RMI1/RMI2/CDC45/BARD1/MCM2/POLQ/CDCA5/DNA2/MCM4/GINS2/RAD54B/RAD54L/GEN1/TRIP13/XRCC2/ACTR2/RAD51AP1/FOXM1/MCM3/CDC7/BRIP1/RAD21/BLM/EME1/TDP1/MCM5/XRCC5/PRKDC/MCM7/MSH2/RFWD3/DCLRE1A/NBN/ACTR5/RNF8/NUCKS1/TDP2/BRCC3/DCLRE1C/UBR5	46
blue	BP	GO:0033046	negative regulation of sister chromatid segregation	20/857	44/18670	8.61E-16	9.64E-14	8.25E-14	CCNB1/BUB1B/ESPL1/CENPF/PLK1/PTTG1/BUB1/MAD2L1/NDC80/SPDL1/CDT1/GEN1/AURKB/TRIP13/CDC20/TTK/RAD21/BUB3/FBXO5/TPR	20
blue	BP	GO:2000816	negative regulation of mitotic sister chromatid separation	19/857	39/18670	8.94E-16	9.77E-14	8.37E-14	CCNB1/BUB1B/CENPF/PLK1/PTTG1/BUB1/MAD2L1/NDC80/SPDL1/CDT1/GEN1/AURKB/TRIP13/CDC20/TTK/RAD21/BUB3/FBXO5/TPR	19
blue	BP	GO:1903046	meiotic cell cycle process	39/857	188/18670	1.42E-15	1.52E-13	1.30E-13	CDC25C/RAD51/BUB1B/ESPL1/CKS2/NCAPH/PLK1/RMI1/PTTG1/BUB1/KIF18A/AURKA/ASPM/SMC4/FANCD2/RAD54B/NUF2/RAD54L/TRIP13/CDC20/MND1/TTK/ACTR2/CCNE2/BRIP1/ACTR3/RAD21/TOP2A/EME1/MASTL/FBXO5/CDC25B/NCAPD3/MYBL1/TERF1/CCNE1/YTHDF2/HORMAD1/MSX2	39
blue	BP	GO:0051985	negative regulation of chromosome segregation	20/857	45/18670	1.48E-15	1.54E-13	1.32E-13	CCNB1/BUB1B/ESPL1/CENPF/PLK1/PTTG1/BUB1/MAD2L1/NDC80/SPDL1/CDT1/GEN1/AURKB/TRIP13/CDC20/TTK/RAD21/BUB3/FBXO5/TPR	20
blue	BP	GO:0007051	spindle organization	37/857	170/18670	1.51E-15	1.54E-13	1.32E-13	HNRNPU/SPC25/NEK2/CCNB1/KIF4A/KIF11/NUP62/RACGAP1/KIF23/TACC3/KIFC1/ESPL1/TPX2/PLK1/CENPE/PRC1/AURKA/ASPM/PSRC1/NDC80/STIL/SPAG5/NUF2/CKAP5/AURKB/CDC20/BIRC5/TTK/STMN1/GPSM2/MYBL2/RAE1/BORA/FBXO5/CHMP4C/CENPW/TPR	37
blue	BP	GO:1905819	negative regulation of chromosome separation	19/857	40/18670	1.63E-15	1.63E-13	1.39E-13	CCNB1/BUB1B/CENPF/PLK1/PTTG1/BUB1/MAD2L1/NDC80/SPDL1/CDT1/GEN1/AURKB/TRIP13/CDC20/TTK/RAD21/BUB3/FBXO5/TPR	19
blue	BP	GO:0006310	DNA recombination	49/857	292/18670	2.57E-15	2.51E-13	2.15E-13	PARP1/PSMD14/RAD51/TIMELESS/RUVBL1/UBQLN4/FEN1/RMI1/RMI2/CDC45/EXO1/MCM2/POLQ/KPNA2/HMGB3/RHNO1/MCM4/ACTL6A/GINS2/RAD54B/RAD54L/GEN1/TRIP13/MND1/XRCC2/ACTR2/RAD51AP1/MCM3/CDC7/BRIP1/SMC6/RAD21/BLM/TOP2A/EME1/MCM5/XRCC5/TFRC/PRKDC/MCM7/MSH2/RFWD3/HSPD1/NBN/ACTR5/RNF8/NUCKS1/TSN/DCLRE1C	49
blue	BP	GO:0045841	negative regulation of mitotic metaphase/anaphase transition	18/857	36/18670	2.86E-15	2.73E-13	2.34E-13	CCNB1/BUB1B/CENPF/PLK1/BUB1/MAD2L1/NDC80/SPDL1/CDT1/GEN1/AURKB/TRIP13/CDC20/TTK/RAD21/BUB3/FBXO5/TPR	18
blue	BP	GO:0031570	DNA integrity checkpoint	35/857	157/18670	4.06E-15	3.81E-13	3.26E-13	CDC25C/INTS7/CCNB1/DTL/PCNA/TIMELESS/PLK1/E2F1/CDC45/CDK1/GTSE1/CNOT11/AURKA/DONSON/RHNO1/DNA2/TIPRL/CDT1/E2F7/BRIP1/E2F8/CARM1/PPP1R10/SOX4/BLM/TOP2A/EME1/TOPBP1/PRKDC/MSH2/RFWD3/NBN/CDC6/BRCC3/BTG2	35
blue	BP	GO:0033048	negative regulation of mitotic sister chromatid segregation	19/857	42/18670	5.08E-15	4.67E-13	4.00E-13	CCNB1/BUB1B/CENPF/PLK1/PTTG1/BUB1/MAD2L1/NDC80/SPDL1/CDT1/GEN1/AURKB/TRIP13/CDC20/TTK/RAD21/BUB3/FBXO5/TPR	19
blue	BP	GO:0006270	DNA replication initiation	18/857	37/18670	5.33E-15	4.71E-13	4.03E-13	POLE2/CDC45/POLA2/MCM2/MCM4/ORC6/CDT1/POLE/MCM3/CCNE2/POLE3/PRIM2/MCM10/MCM5/MCM7/NBN/CDC6/CCNE1	18
blue	BP	GO:1902100	negative regulation of metaphase/anaphase transition of cell cycle	18/857	37/18670	5.33E-15	4.71E-13	4.03E-13	CCNB1/BUB1B/CENPF/PLK1/BUB1/MAD2L1/NDC80/SPDL1/CDT1/GEN1/AURKB/TRIP13/CDC20/TTK/RAD21/BUB3/FBXO5/TPR	18
blue	BP	GO:0044839	cell cycle G2/M phase transition	46/857	266/18670	5.86E-15	5.08E-13	4.35E-13	NEK2/CDC25C/CCNB1/PSMD14/DTL/PSMA5/HMMR/CENPF/TPX2/PLK1/NDE1/CCNB2/CDK1/PLK4/GTSE1/AURKA/CCNA2/DONSON/MELK/KIF14/PSMD10/PSMB4/CKAP5/PSMD2/AURKB/FOXM1/CDC7/ENSA/RAD21/BLM/PSMA3/MASTL/BORA/DBF4B/TOPBP1/FBXO5/PSMD12/CDC25B/NBN/HSP90AA1/PSME4/CDC6/CDK4/CHMP4C/CEP76/BRCC3	46
blue	BP	GO:0000086	G2/M transition of mitotic cell cycle	44/857	247/18670	7.63E-15	6.49E-13	5.55E-13	NEK2/CDC25C/CCNB1/PSMD14/DTL/PSMA5/HMMR/CENPF/TPX2/PLK1/NDE1/CCNB2/CDK1/PLK4/AURKA/CCNA2/DONSON/MELK/KIF14/PSMD10/PSMB4/CKAP5/PSMD2/AURKB/FOXM1/CDC7/ENSA/RAD21/BLM/PSMA3/MASTL/BORA/DBF4B/TOPBP1/FBXO5/PSMD12/CDC25B/NBN/HSP90AA1/PSME4/CDC6/CDK4/CHMP4C/CEP76	44
blue	BP	GO:0051321	meiotic cell cycle	44/857	249/18670	1.03E-14	8.62E-13	7.38E-13	NEK2/CDC25C/RAD51/BUB1B/ESPL1/CKS2/NCAPH/PLK1/RMI1/PTTG1/BUB1/EXO1/KIF18A/AURKA/ASPM/SMC4/FANCD2/RAD54B/NUF2/RAD54L/TRIP13/CDC20/MND1/XRCC2/TTK/ACTR2/CCNE2/BRIP1/ACTR3/RAD21/TOP2A/BUB3/EME1/MASTL/FBXO5/CDC25B/NBN/NCAPD3/MYBL1/TERF1/CCNE1/YTHDF2/HORMAD1/MSX2	44
blue	BP	GO:0051052	regulation of DNA metabolic process	60/857	429/18670	1.08E-14	8.83E-13	7.56E-13	HNRNPU/PARP1/HNRNPA2B1/NEK2/SMG7/RAD51/PCNA/TIMELESS/UBQLN4/MIS18A/NVL/RMI2/CDK1/GRHL2/POLQ/KPNA2/CCNA2/DBF4/DONSON/DNA2/DNMT1/SMG5/CDT1/AURKB/CCT5/ACTR2/RAD51AP1/FOXM1/RFC4/CDC7/E2F7/E2F8/MORC2/DHX9/S100A11/PPP1R10/ZNF93/BLM/DNAJC2/SETDB1/SRC/HSP90AB1/DBF4B/XRCC5/TFRC/GTPBP4/FBXO5/PRKDC/MSH2/NBN/HSP90AA1/RNF8/CDC6/NUCKS1/CCT2/BRCC3/CCT6A/TERF1/UBR5/GMNN	60
blue	BP	GO:0000723	telomere maintenance	35/857	162/18670	1.12E-14	9.03E-13	7.73E-13	HNRNPU/PARP1/HNRNPA2B1/NEK2/SMG7/RAD51/PCNA/FEN1/POLE2/EXO1/POLA2/DNA2/SMG5/AURKB/CCT5/POLE/CCNE2/RFC4/POLE3/SMC6/PRIM2/PPP1R10/BLM/SRC/HSP90AB1/XRCC5/PRKDC/DCLRE1A/NBN/HSP90AA1/CCT2/CCT6A/TERF1/CCNE1/DCLRE1C	35
blue	BP	GO:0140013	meiotic nuclear division	36/857	172/18670	1.32E-14	1.05E-12	8.97E-13	RAD51/BUB1B/ESPL1/CKS2/NCAPH/PLK1/RMI1/PTTG1/BUB1/KIF18A/AURKA/ASPM/SMC4/FANCD2/RAD54B/NUF2/RAD54L/TRIP13/CDC20/MND1/TTK/ACTR2/CCNE2/BRIP1/ACTR3/RAD21/TOP2A/EME1/MASTL/FBXO5/CDC25B/MYBL1/TERF1/CCNE1/HORMAD1/MSX2	36
blue	BP	GO:0051303	establishment of chromosome localization	24/857	75/18670	1.55E-14	1.21E-12	1.03E-12	HNRNPU/CCNB1/NUP62/KIFC1/CENPF/DLGAP5/NDE1/CENPE/KIF18A/CDCA8/PSRC1/NDC80/KIF2C/CDCA5/KIF14/SPAG5/NUF2/FAM83D/SPDL1/CDT1/ACTR2/ACTR3/CHMP4C/TERF1	24
blue	BP	GO:0050000	chromosome localization	24/857	76/18670	2.17E-14	1.66E-12	1.42E-12	HNRNPU/CCNB1/NUP62/KIFC1/CENPF/DLGAP5/NDE1/CENPE/KIF18A/CDCA8/PSRC1/NDC80/KIF2C/CDCA5/KIF14/SPAG5/NUF2/FAM83D/SPDL1/CDT1/ACTR2/ACTR3/CHMP4C/TERF1	24
blue	BP	GO:0032392	DNA geometric change	29/857	119/18670	8.08E-14	6.08E-12	5.20E-12	PARP1/HNRNPA2B1/RAD51/RUVBL1/GINS1/ERCC6L/CHD4/CDC45/MCM2/POLQ/HMGB3/DNA2/MCM4/GINS2/RAD54B/RAD54L/MCM3/RFC4/BRIP1/DHX9/HMGA1/BLM/TOP2A/MCM5/XRCC5/MCM7/NBN/ACTR5/CHD7	29
blue	BP	GO:1902749	regulation of cell cycle G2/M phase transition	39/857	213/18670	1.05E-13	7.67E-12	6.57E-12	NEK2/CDC25C/CCNB1/PSMD14/DTL/PSMA5/HMMR/CENPF/TPX2/PLK1/NDE1/CDK1/PLK4/GTSE1/AURKA/DONSON/KIF14/PSMD10/PSMB4/CKAP5/PSMD2/AURKB/CDC7/RAD21/BLM/PSMA3/DBF4B/TOPBP1/FBXO5/PSMD12/CDC25B/NBN/HSP90AA1/PSME4/CDC6/CDK4/CHMP4C/CEP76/BRCC3	39
blue	BP	GO:0044843	cell cycle G1/S phase transition	47/857	298/18670	1.05E-13	7.67E-12	6.57E-12	CDC25C/CCNB1/PCNA/CDKN3/IQGAP3/POLE2/EZH2/E2F1/CDC45/CDK1/POLA2/GTSE1/CNOT11/MCM2/AURKA/CCNA2/DBF4/RRM2/MCM4/KIF14/FAM83D/ORC6/CDT1/POLE/EIF4G1/MCM3/CCNE2/CDC7/E2F7/E2F8/TYMS/POLE3/CARM1/PRIM2/MCM10/SOX4/PPAT/MCM5/FBXO5/PRKDC/MCM7/RFWD3/CDC6/CDK4/CCNE1/BTG2/GMNN	47
blue	BP	GO:0032200	telomere organization	35/857	175/18670	1.30E-13	9.30E-12	7.96E-12	HNRNPU/PARP1/HNRNPA2B1/NEK2/SMG7/RAD51/PCNA/FEN1/POLE2/EXO1/POLA2/DNA2/SMG5/AURKB/CCT5/POLE/CCNE2/RFC4/POLE3/SMC6/PRIM2/PPP1R10/BLM/SRC/HSP90AB1/XRCC5/PRKDC/DCLRE1A/NBN/HSP90AA1/CCT2/CCT6A/TERF1/CCNE1/DCLRE1C	35
blue	BP	GO:0000082	G1/S transition of mitotic cell cycle	45/857	279/18670	1.57E-13	1.11E-11	9.48E-12	CDC25C/CCNB1/PCNA/CDKN3/IQGAP3/POLE2/EZH2/E2F1/CDC45/CDK1/POLA2/GTSE1/CNOT11/MCM2/AURKA/DBF4/RRM2/MCM4/KIF14/ORC6/CDT1/POLE/EIF4G1/MCM3/CCNE2/CDC7/E2F7/E2F8/TYMS/POLE3/CARM1/PRIM2/MCM10/SOX4/PPAT/MCM5/FBXO5/PRKDC/MCM7/RFWD3/CDC6/CDK4/CCNE1/BTG2/GMNN	45
blue	BP	GO:0010389	regulation of G2/M transition of mitotic cell cycle	37/857	196/18670	1.70E-13	1.18E-11	1.01E-11	NEK2/CDC25C/CCNB1/PSMD14/DTL/PSMA5/HMMR/CENPF/TPX2/PLK1/NDE1/CDK1/PLK4/AURKA/DONSON/KIF14/PSMD10/PSMB4/CKAP5/PSMD2/AURKB/CDC7/RAD21/BLM/PSMA3/DBF4B/TOPBP1/FBXO5/PSMD12/CDC25B/NBN/HSP90AA1/PSME4/CDC6/CDK4/CHMP4C/CEP76	37
blue	BP	GO:0007094	mitotic spindle assembly checkpoint	16/857	34/18670	3.43E-13	2.25E-11	1.93E-11	CCNB1/BUB1B/CENPF/PLK1/BUB1/MAD2L1/NDC80/SPDL1/CDT1/GEN1/AURKB/TRIP13/CDC20/TTK/BUB3/TPR	16
blue	BP	GO:0031577	spindle checkpoint	16/857	34/18670	3.43E-13	2.25E-11	1.93E-11	CCNB1/BUB1B/CENPF/PLK1/BUB1/MAD2L1/NDC80/SPDL1/CDT1/GEN1/AURKB/TRIP13/CDC20/TTK/BUB3/TPR	16
blue	BP	GO:0071173	spindle assembly checkpoint	16/857	34/18670	3.43E-13	2.25E-11	1.93E-11	CCNB1/BUB1B/CENPF/PLK1/BUB1/MAD2L1/NDC80/SPDL1/CDT1/GEN1/AURKB/TRIP13/CDC20/TTK/BUB3/TPR	16
blue	BP	GO:0071174	mitotic spindle checkpoint	16/857	34/18670	3.43E-13	2.25E-11	1.93E-11	CCNB1/BUB1B/CENPF/PLK1/BUB1/MAD2L1/NDC80/SPDL1/CDT1/GEN1/AURKB/TRIP13/CDC20/TTK/BUB3/TPR	16
blue	BP	GO:0006338	chromatin remodeling	35/857	182/18670	4.37E-13	2.83E-11	2.42E-11	OIP5/RUVBL1/CENPU/HJURP/CENPL/CENPM/CHD4/SMARCA4/MIS18A/CENPK/KDM5B/CBX3/VPS72/CENPI/HELLS/HMGB3/ACTL6A/PTMA/CENPA/MORC2/POLE3/HMGA1/ZMIZ2/HDAC1/JARID2/RBBP4/SMARCC1/ANP32E/ACTR5/RNF8/PSME4/CENPW/TPR/CHD7/SOX9	35
blue	BP	GO:0045839	negative regulation of mitotic nuclear division	19/857	52/18670	5.62E-13	3.59E-11	3.07E-11	CCNB1/BUB1B/CENPF/PLK1/PTTG1/BUB1/MAD2L1/NDC80/SPDL1/CDT1/GEN1/AURKB/TRIP13/CDC20/TTK/RAD21/BUB3/FBXO5/TPR	19
blue	BP	GO:0043044	ATP-dependent chromatin remodeling	24/857	88/18670	8.02E-13	5.04E-11	4.32E-11	OIP5/RUVBL1/CENPU/HJURP/CENPL/CENPM/CHD4/SMARCA4/MIS18A/CENPK/VPS72/CENPI/ACTL6A/PTMA/CENPA/POLE3/HDAC1/RBBP4/SMARCC1/ANP32E/ACTR5/RNF8/PSME4/CENPW	24
blue	BP	GO:0051784	negative regulation of nuclear division	20/857	60/18670	1.02E-12	6.33E-11	5.42E-11	CCNB1/BUB1B/CENPF/PLK1/PTTG1/BUB1/MAD2L1/NDC80/SPDL1/CDT1/GEN1/AURKB/TRIP13/CDC20/TTK/RAD21/BUB3/FBXO5/TPR/HORMAD1	20
blue	BP	GO:0000910	cytokinesis	33/857	171/18670	1.85E-12	1.13E-10	9.69E-11	ARF1/JTB/NUSAP1/KIF4A/NUP62/RACGAP1/KIF20A/KIF23/ECT2/ESPL1/CKAP2/PLK1/PRC1/AURKA/CEP55/KIF14/ANLN/CDT1/MYO19/AURKB/CENPA/ACTR2/STMN1/E2F7/E2F8/INCENP/ACTR3/KIF20B/CDC25B/CDC6/CHMP4C/CSPP1/CUL7	33
blue	BP	GO:0022616	DNA strand elongation	14/857	27/18670	1.91E-12	1.15E-10	9.87E-11	RNASEH2A/PCNA/GINS1/LIG1/FEN1/DNA2/MCM4/GINS2/POLE/MCM3/RFC4/MCM7/NBN/NUCKS1	14
blue	BP	GO:0072331	signal transduction by p53 class mediator	42/857	267/18670	2.40E-12	1.43E-10	1.23E-10	CDC25C/CCNB1/PCNA/TPX2/CHD4/RMI1/RMI2/E2F1/CDK1/EXO1/GTSE1/BARD1/CNOT11/AURKA/RHNO1/DNA2/PSMD10/AURKB/FOXM1/RFC4/E2F7/BRIP1/E2F8/CARM1/HDAC1/SOX4/BLM/TAF11/ELL3/TAF4/TP53INP1/CDK5R1/NOP2/TRIM24/RBBP4/TOPBP1/MSH2/NBN/AEN/TP53BP2/TAF13/BTG2	42
blue	BP	GO:0032508	DNA duplex unwinding	26/857	110/18670	3.35E-12	1.97E-10	1.69E-10	PARP1/RAD51/RUVBL1/GINS1/ERCC6L/CHD4/CDC45/MCM2/POLQ/DNA2/MCM4/GINS2/RAD54B/MCM3/RFC4/BRIP1/DHX9/HMGA1/BLM/TOP2A/MCM5/XRCC5/MCM7/NBN/ACTR5/CHD7	26
blue	BP	GO:0051310	metaphase plate congression	19/857	57/18670	3.77E-12	2.19E-10	1.88E-10	HNRNPU/CCNB1/NUP62/KIFC1/CENPF/CENPE/KIF18A/CDCA8/PSRC1/NDC80/KIF2C/CDCA5/KIF14/SPAG5/NUF2/FAM83D/SPDL1/CDT1/CHMP4C	19
blue	BP	GO:0051054	positive regulation of DNA metabolic process	38/857	228/18670	4.47E-12	2.56E-10	2.20E-10	PARP1/HNRNPA2B1/NEK2/RAD51/PCNA/TIMELESS/NVL/CDK1/GRHL2/DBF4/DNA2/DNMT1/CDT1/AURKB/CCT5/ACTR2/FOXM1/RFC4/CDC7/E2F7/E2F8/MORC2/DHX9/PPP1R10/SETDB1/SRC/HSP90AB1/DBF4B/XRCC5/TFRC/PRKDC/MSH2/NBN/HSP90AA1/RNF8/CCT2/BRCC3/CCT6A	38
blue	BP	GO:0000281	mitotic cytokinesis	21/857	73/18670	7.00E-12	3.97E-10	3.40E-10	ARF1/JTB/NUSAP1/KIF4A/NUP62/RACGAP1/KIF20A/KIF23/ECT2/ESPL1/CKAP2/PLK1/CEP55/ANLN/CDT1/CENPA/STMN1/INCENP/KIF20B/CHMP4C/CUL7	21
blue	BP	GO:0006271	DNA strand elongation involved in DNA replication	12/857	20/18670	7.28E-12	4.08E-10	3.49E-10	RNASEH2A/PCNA/GINS1/LIG1/FEN1/DNA2/MCM4/GINS2/POLE/MCM3/RFC4/MCM7	12
blue	BP	GO:0000725	recombinational repair	28/857	135/18670	1.46E-11	8.09E-10	6.93E-10	PARP1/PSMD14/RAD51/TIMELESS/UBQLN4/FEN1/RMI1/RMI2/CDC45/MCM2/POLQ/RHNO1/MCM4/GINS2/RAD54B/RAD54L/GEN1/XRCC2/ACTR2/RAD51AP1/MCM3/CDC7/BLM/MCM5/MCM7/RFWD3/NBN/NUCKS1	28
blue	BP	GO:0061640	cytoskeleton-dependent cytokinesis	24/857	100/18670	1.61E-11	8.78E-10	7.52E-10	ARF1/JTB/NUSAP1/KIF4A/NUP62/RACGAP1/KIF20A/KIF23/ECT2/ESPL1/CKAP2/PLK1/CEP55/ANLN/CDT1/AURKB/CENPA/ACTR2/STMN1/INCENP/ACTR3/KIF20B/CHMP4C/CUL7	24
blue	BP	GO:0007080	mitotic metaphase plate congression	16/857	44/18670	4.21E-11	2.27E-09	1.95E-09	HNRNPU/CCNB1/NUP62/KIFC1/CENPE/KIF18A/CDCA8/PSRC1/NDC80/KIF2C/CDCA5/KIF14/NUF2/SPDL1/CDT1/CHMP4C	16
blue	BP	GO:0044774	mitotic DNA integrity checkpoint	24/857	106/18670	6.02E-11	3.21E-09	2.75E-09	CDC25C/CCNB1/PCNA/E2F1/CDK1/GTSE1/CNOT11/AURKA/DONSON/E2F7/E2F8/CARM1/PPP1R10/SOX4/BLM/TOP2A/EME1/TOPBP1/PRKDC/MSH2/RFWD3/NBN/CDC6/BTG2	24
blue	BP	GO:0031145	anaphase-promoting complex-dependent catabolic process	21/857	81/18670	6.21E-11	3.28E-09	2.80E-09	CCNB1/PSMD14/PSMA5/BUB1B/PLK1/PTTG1/CDK1/MAD2L1/UBE2S/AURKA/UBE2C/PSMD10/PSMB4/PSMD2/AURKB/CDC20/PSMA3/BUB3/FBXO5/PSMD12/PSME4	21
blue	BP	GO:0045931	positive regulation of mitotic cell cycle	30/857	163/18670	6.51E-11	3.40E-09	2.91E-09	HNRNPU/NUSAP1/CDC25C/CCNB1/DTL/NUP62/ESPL1/DLGAP5/CDC45/CDK1/MAD2L1/AURKA/NDC80/CDCA5/UBE2C/CDT1/GEN1/EIF4G1/CDC7/PPP1R10/KIF20B/DBF4B/FBXO5/CDC25B/ASNS/CDC6/CDK4/TPR/CCNE1/SPHK1	30
blue	BP	GO:0000724	double-strand break repair via homologous recombination	27/857	134/18670	6.83E-11	3.52E-09	3.01E-09	PARP1/PSMD14/RAD51/TIMELESS/UBQLN4/FEN1/RMI1/RMI2/CDC45/MCM2/POLQ/MCM4/GINS2/RAD54B/RAD54L/GEN1/XRCC2/ACTR2/RAD51AP1/MCM3/CDC7/BLM/MCM5/MCM7/RFWD3/NBN/NUCKS1	27
blue	BP	GO:0000077	DNA damage checkpoint	28/857	145/18670	8.72E-11	4.45E-09	3.81E-09	CDC25C/INTS7/CCNB1/DTL/PCNA/PLK1/E2F1/CDK1/GTSE1/CNOT11/AURKA/DONSON/RHNO1/TIPRL/E2F7/BRIP1/E2F8/CARM1/PPP1R10/SOX4/BLM/EME1/PRKDC/MSH2/RFWD3/NBN/BRCC3/BTG2	28
blue	BP	GO:0043486	histone exchange	18/857	60/18670	1.03E-10	5.18E-09	4.44E-09	OIP5/RUVBL1/CENPU/HJURP/CENPL/CENPM/MIS18A/CENPK/VPS72/CENPI/PTMA/CENPA/POLE3/RBBP4/ANP32E/RNF8/PSME4/CENPW	18
blue	BP	GO:0034508	centromere complex assembly	17/857	56/18670	2.76E-10	1.38E-08	1.18E-08	OIP5/RUVBL1/CENPU/HJURP/CENPL/CENPM/CENPF/MIS18A/CENPK/CENPE/CENPI/HELLS/CENPA/POLE3/RBBP4/POGZ/CENPW	17
blue	BP	GO:0071824	protein-DNA complex subunit organization	40/857	288/18670	3.97E-10	1.96E-08	1.68E-08	PARP1/RAD51/OIP5/ASF1B/RUVBL1/CENPU/HJURP/CENPL/CENPM/CENPF/SMARCA4/MIS18A/CENPK/CENPE/CDC45/VPS72/CENPI/MCM2/HELLS/MCM4/CDT1/SET/PTMA/CENPA/MCM3/POLE3/HMGA1/TAF11/MCM5/RBBP4/SMARCC1/MCM7/ANP32E/POGZ/RNF8/PSME4/CENPW/TERF1/SOX9/GMNN	40
blue	BP	GO:0045132	meiotic chromosome segregation	21/857	90/18670	5.23E-10	2.55E-08	2.19E-08	BUB1B/ESPL1/NCAPH/PLK1/RMI1/PTTG1/BUB1/SMC4/FANCD2/NUF2/TRIP13/TTK/ACTR2/CCNE2/BRIP1/ACTR3/TOP2A/EME1/TERF1/CCNE1/HORMAD1	21
blue	BP	GO:0006275	regulation of DNA replication	23/857	108/18670	5.54E-10	2.68E-08	2.29E-08	PCNA/TIMELESS/CDK1/CCNA2/DBF4/DONSON/DNA2/CDT1/RFC4/CDC7/E2F7/E2F8/DHX9/S100A11/BLM/DBF4B/GTPBP4/FBXO5/NBN/CDC6/NUCKS1/TERF1/GMNN	23
blue	BP	GO:0006323	DNA packaging	33/857	210/18670	5.62E-10	2.68E-08	2.30E-08	NUSAP1/CCNB1/OIP5/ASF1B/RUVBL1/CENPU/HJURP/CENPL/CENPM/NCAPH/NCAPG/MIS18A/CENPK/CDK1/CENPI/MCM2/HELLS/SMC4/CDCA5/SET/CENPA/NCAPG2/POLE3/SRPK1/HMGA1/TOP2A/RBBP4/NCAPD3/RNF8/PSME4/CENPW/TPR/SOX9	33
blue	BP	GO:0008608	attachment of spindle microtubules to kinetochore	13/857	32/18670	5.67E-10	2.68E-08	2.30E-08	HNRNPU/NEK2/CCNB1/RACGAP1/ECT2/CENPE/NDC80/KIF2C/SPAG5/NUF2/CDT1/AURKB/BUB3	13
blue	BP	GO:0010212	response to ionizing radiation	27/857	147/18670	6.14E-10	2.88E-08	2.46E-08	PARP1/INTS7/RAD51/ECT2/CASP3/RHNO1/FANCD2/RAD54L/XRCC2/RAD51AP1/DNMT3A/POLE3/BLM/CLK2/DNMT3B/TOPBP1/XRCC5/PRKDC/MSH2/RFWD3/NET1/RNF8/AEN/NUCKS1/INTS3/BRCC3/DCLRE1C	27
blue	BP	GO:0061982	meiosis I cell cycle process	24/857	119/18670	7.63E-10	3.54E-08	3.03E-08	CDC25C/RAD51/ESPL1/CKS2/PLK1/RMI1/PTTG1/AURKA/FANCD2/RAD54B/RAD54L/TRIP13/MND1/CCNE2/BRIP1/RAD21/TOP2A/EME1/FBXO5/CDC25B/MYBL1/TERF1/CCNE1/HORMAD1	24
blue	BP	GO:0007127	meiosis I	23/857	114/18670	1.71E-09	7.84E-08	6.71E-08	RAD51/ESPL1/CKS2/PLK1/RMI1/PTTG1/AURKA/FANCD2/RAD54B/RAD54L/TRIP13/MND1/CCNE2/BRIP1/RAD21/TOP2A/EME1/FBXO5/CDC25B/MYBL1/TERF1/CCNE1/HORMAD1	23
blue	BP	GO:0044773	mitotic DNA damage checkpoint	21/857	97/18670	2.26E-09	1.03E-07	8.81E-08	CDC25C/CCNB1/PCNA/E2F1/CDK1/GTSE1/CNOT11/AURKA/DONSON/E2F7/E2F8/CARM1/PPP1R10/SOX4/BLM/EME1/PRKDC/MSH2/RFWD3/NBN/BTG2	21
blue	BP	GO:0000727	double-strand break repair via break-induced replication	8/857	11/18670	2.79E-09	1.25E-07	1.07E-07	CDC45/MCM2/MCM4/GINS2/MCM3/CDC7/MCM5/MCM7	8
blue	BP	GO:0034502	protein localization to chromosome	19/857	82/18670	3.94E-09	1.76E-07	1.50E-07	PLK1/EZH2/CDK1/NDC80/CDCA5/SPDL1/CDT1/AURKB/CCT5/TTK/CENPA/CARM1/RAD21/BUB3/XRCC5/MSH2/CCT2/CCT6A/TERF1	19
blue	BP	GO:0072395	signal transduction involved in cell cycle checkpoint	18/857	74/18670	4.40E-09	1.94E-07	1.66E-07	CDC25C/CCNB1/DTL/PCNA/PLK1/E2F1/CDK1/GTSE1/CNOT11/AURKA/E2F7/E2F8/CARM1/SOX4/PRKDC/BRCC3/SOX11/BTG2	18
blue	BP	GO:0071897	DNA biosynthetic process	30/857	196/18670	6.41E-09	2.81E-07	2.40E-07	HNRNPU/HNRNPA2B1/NEK2/DTL/SMG7/PCNA/LIG1/CENPF/NVL/POLE2/POLA2/GRHL2/POLQ/SMG5/AURKB/CCT5/POLE/TK1/RFC4/TYMS/POLE3/DNAJC2/SRC/HSP90AB1/XRCC5/HSP90AA1/CCT2/CCT6A/TERF1/SPHK1	30
blue	BP	GO:0070507	regulation of microtubule cytoskeleton organization	29/857	186/18670	7.46E-09	3.23E-07	2.77E-07	HNRNPU/CCNF/NEK2/KIF11/NUP62/TACC3/CKAP2/TPX2/PLK1/PLK4/KIF18A/AURKA/PSRC1/STIL/SPAG5/SKA1/GEN1/STMN1/GPSM2/RAE1/MARK2/CDK5R1/BORA/XPO1/CHMP4C/CEP76/TPR/TERF1/CHORDC1	29
blue	BP	GO:0051383	kinetochore organization	10/857	21/18670	8.77E-09	3.76E-07	3.22E-07	CENPF/CENPK/CENPE/NDC80/SMC4/NUF2/CDT1/CENPA/POGZ/CENPW	10
blue	BP	GO:1902750	negative regulation of cell cycle G2/M phase transition	21/857	105/18670	1.02E-08	4.35E-07	3.72E-07	PSMD14/DTL/PSMA5/PLK1/CDK1/AURKA/DONSON/PSMD10/PSMB4/PSMD2/AURKB/RAD21/BLM/PSMA3/TOPBP1/PSMD12/NBN/PSME4/CDC6/CHMP4C/BRCC3	21
blue	BP	GO:1904029	regulation of cyclin-dependent protein kinase activity	21/857	106/18670	1.22E-08	5.14E-07	4.40E-07	CCNF/CDC25C/CCNB1/CKS2/CASP3/CDKN3/PLK1/CCNB2/CCNA2/PSRC1/PSMD10/CCNE2/BLM/SRC/CDK5R1/HSP90AB1/GTPBP4/CDC6/CDK4/CCNE1/CCNJ	21
blue	BP	GO:0032465	regulation of cytokinesis	19/857	89/18670	1.67E-08	6.98E-07	5.97E-07	NUP62/RACGAP1/KIF20A/KIF23/ECT2/PLK1/PRC1/AURKA/KIF14/MYO19/AURKB/E2F7/E2F8/INCENP/KIF20B/CDC25B/CDC6/CHMP4C/CSPP1	19
blue	BP	GO:0051225	spindle assembly	21/857	108/18670	1.73E-08	7.15E-07	6.12E-07	HNRNPU/NEK2/KIF4A/KIF11/RACGAP1/KIF23/KIFC1/TPX2/PLK1/AURKA/ASPM/SPAG5/AURKB/CDC20/BIRC5/GPSM2/MYBL2/FBXO5/CHMP4C/CENPW/TPR	21
blue	BP	GO:0031055	chromatin remodeling at centromere	14/857	48/18670	1.86E-08	7.64E-07	6.54E-07	OIP5/RUVBL1/CENPU/HJURP/CENPL/CENPM/MIS18A/CENPK/CENPI/HELLS/CENPA/POLE3/RBBP4/CENPW	14
blue	BP	GO:0090307	mitotic spindle assembly	15/857	56/18670	2.09E-08	8.48E-07	7.26E-07	HNRNPU/NEK2/KIF4A/KIF11/RACGAP1/KIF23/KIFC1/TPX2/PLK1/AURKB/CDC20/BIRC5/MYBL2/CHMP4C/TPR	15
blue	BP	GO:0006403	RNA localization	32/857	230/18670	2.16E-08	8.71E-07	7.46E-07	HNRNPU/SRSF1/HNRNPA2B1/SMG7/NUP62/RUVBL1/NUP210/CHTOP/RBM8A/DDX39A/SEC13/CKAP5/SMG5/CCT5/NCBP2/DHX9/NOP58/MAGOHB/RAE1/POLR2D/XPO1/PNPT1/NUP205/CCT2/LRPPRC/TPR/CCT6A/TERF1/NUP107/UPF2/NUP153/POM121C	32
blue	BP	GO:0072401	signal transduction involved in DNA integrity checkpoint	17/857	73/18670	2.39E-08	9.46E-07	8.10E-07	CDC25C/CCNB1/DTL/PCNA/PLK1/E2F1/CDK1/GTSE1/CNOT11/AURKA/E2F7/E2F8/CARM1/SOX4/PRKDC/BRCC3/BTG2	17
blue	BP	GO:0072422	signal transduction involved in DNA damage checkpoint	17/857	73/18670	2.39E-08	9.46E-07	8.10E-07	CDC25C/CCNB1/DTL/PCNA/PLK1/E2F1/CDK1/GTSE1/CNOT11/AURKA/E2F7/E2F8/CARM1/SOX4/PRKDC/BRCC3/BTG2	17
blue	BP	GO:0000079	regulation of cyclin-dependent protein serine/threonine kinase activity	20/857	102/18670	3.25E-08	1.28E-06	1.09E-06	CCNF/CDC25C/CCNB1/CKS2/CASP3/CDKN3/PLK1/CCNB2/CCNA2/PSRC1/PSMD10/CCNE2/BLM/SRC/CDK5R1/GTPBP4/CDC6/CDK4/CCNE1/CCNJ	20
blue	BP	GO:0065004	protein-DNA complex assembly	33/857	248/18670	3.93E-08	1.53E-06	1.31E-06	PARP1/RAD51/OIP5/ASF1B/RUVBL1/CENPU/HJURP/CENPL/CENPM/CENPF/SMARCA4/MIS18A/CENPK/CENPE/CDC45/CENPI/MCM2/HELLS/MCM4/CDT1/SET/CENPA/MCM3/POLE3/TAF11/MCM5/RBBP4/MCM7/POGZ/CENPW/TERF1/SOX9/GMNN	33
blue	BP	GO:0009314	response to radiation	48/857	448/18670	4.44E-08	1.71E-06	1.47E-06	FOS/PARP1/INTS7/DTL/RAD51/PCNA/ECT2/F11R/CASP3/FEN1/HMGN1/PBK/MAPK13/RHNO1/FANCD2/RAD54L/AURKB/XRCC2/RAD51AP1/DNMT3A/FANCG/POLE3/BLM/CLK2/MBD4/BMF/TP53INP1/DNMT3B/TOPBP1/XRCC5/PRKDC/MSH2/RFWD3/OPN3/ASNS/NET1/ACTR5/RNF8/AEN/NUCKS1/INTS3/GNB1/BRCC3/GNAT1/DCLRE1C/OPRK1/PLEKHB1/PTPRK	48
blue	BP	GO:0034080	CENP-A containing nucleosome assembly	13/857	44/18670	5.07E-08	1.92E-06	1.65E-06	OIP5/RUVBL1/CENPU/HJURP/CENPL/CENPM/MIS18A/CENPK/CENPI/CENPA/POLE3/RBBP4/CENPW	13
blue	BP	GO:0061641	CENP-A containing chromatin organization	13/857	44/18670	5.07E-08	1.92E-06	1.65E-06	OIP5/RUVBL1/CENPU/HJURP/CENPL/CENPM/MIS18A/CENPK/CENPI/CENPA/POLE3/RBBP4/CENPW	13
blue	BP	GO:0010639	negative regulation of organelle organization	44/857	395/18670	5.29E-08	1.99E-06	1.70E-06	HNRNPU/PARP1/CCNF/NEK2/CCNB1/BUB1B/ESPL1/CKAP2/CENPF/PLK1/PTTG1/BUB1/MAD2L1/MCM2/NDC80/ATAD2/PSMD10/DNMT1/TMEM14A/SPDL1/CDT1/SET/GEN1/AURKB/TRIP13/CDC20/TTK/STMN1/HMGA1/RAD21/TOP2A/BUB3/JARID2/SRC/DNMT3B/ARFGEF1/XRCC5/FBXO5/NBN/PPIF/TPR/TERF1/HORMAD1/UBR5	44
blue	BP	GO:1901796	regulation of signal transduction by p53 class mediator	27/857	180/18670	5.62E-08	2.10E-06	1.80E-06	TPX2/CHD4/RMI1/RMI2/EXO1/BARD1/AURKA/RHNO1/DNA2/PSMD10/AURKB/RFC4/BRIP1/HDAC1/BLM/TAF11/ELL3/TAF4/TP53INP1/CDK5R1/NOP2/TRIM24/RBBP4/TOPBP1/NBN/TP53BP2/TAF13	27
blue	BP	GO:1901989	positive regulation of cell cycle phase transition	20/857	106/18670	6.40E-08	2.37E-06	2.03E-06	CDC25C/CCNB1/DTL/ESPL1/DLGAP5/EZH2/CDC45/CDK1/CDCA5/UBE2C/FAM83D/CDT1/EIF4G1/CDC7/DBF4B/FBXO5/CDC25B/CDC6/CDK4/CCNE1	20
blue	BP	GO:0015931	nucleobase-containing compound transport	32/857	241/18670	6.64E-08	2.44E-06	2.09E-06	HNRNPU/SRSF1/HNRNPA2B1/SLC35A2/SMG7/NUP62/NUP210/CHTOP/RBM8A/DDX39A/SEC13/SLC25A19/CKAP5/SMG5/NCBP2/DHX9/SLC35C2/MAGOHB/RAE1/POLR2D/XPO1/SLC35B1/PNPT1/NUP205/SLC25A32/LRPPRC/TPR/SLC33A1/NUP107/UPF2/NUP153/POM121C	32
blue	BP	GO:0032886	regulation of microtubule-based process	30/857	218/18670	7.63E-08	2.78E-06	2.38E-06	HNRNPU/CCNF/NEK2/KIF11/NUP62/TACC3/CKAP2/TPX2/PLK1/PLK4/KIF18A/AURKA/PSRC1/STIL/SPAG5/SKA1/GEN1/STMN1/GPSM2/RAE1/MARK2/CDK5R1/BORA/TRIM46/XPO1/CHMP4C/CEP76/TPR/TERF1/CHORDC1	30
blue	BP	GO:0006336	DNA replication-independent nucleosome assembly	14/857	54/18670	9.70E-08	3.48E-06	2.98E-06	OIP5/ASF1B/RUVBL1/CENPU/HJURP/CENPL/CENPM/MIS18A/CENPK/CENPI/CENPA/POLE3/RBBP4/CENPW	14
blue	BP	GO:0090329	regulation of DNA-dependent DNA replication	14/857	54/18670	9.70E-08	3.48E-06	2.98E-06	TIMELESS/DBF4/DONSON/CDT1/RFC4/CDC7/E2F7/E2F8/BLM/DBF4B/FBXO5/NBN/TERF1/GMNN	14
blue	BP	GO:2001252	positive regulation of chromosome organization	26/857	174/18670	1.07E-07	3.80E-06	3.25E-06	HNRNPU/HNRNPA2B1/NEK2/CCNB1/ESPL1/CHTOP/FEN1/DLGAP5/DNMT1/CDT1/AURKB/CCT5/MORC2/PPP1R10/RAD21/SETDB1/JARID2/DNMT3B/XRCC5/NBN/VEGFA/CCT2/TPR/CCT6A/TERF1/EED	26
blue	BP	GO:0031571	mitotic G1 DNA damage checkpoint	15/857	63/18670	1.16E-07	4.07E-06	3.48E-06	CDC25C/CCNB1/PCNA/E2F1/CDK1/GTSE1/CNOT11/AURKA/E2F7/E2F8/CARM1/SOX4/PRKDC/RFWD3/BTG2	15
blue	BP	GO:0044819	mitotic G1/S transition checkpoint	15/857	63/18670	1.16E-07	4.07E-06	3.48E-06	CDC25C/CCNB1/PCNA/E2F1/CDK1/GTSE1/CNOT11/AURKA/E2F7/E2F8/CARM1/SOX4/PRKDC/RFWD3/BTG2	15
blue	BP	GO:0034724	DNA replication-independent nucleosome organization	14/857	55/18670	1.25E-07	4.34E-06	3.71E-06	OIP5/ASF1B/RUVBL1/CENPU/HJURP/CENPL/CENPM/MIS18A/CENPK/CENPI/CENPA/POLE3/RBBP4/CENPW	14
blue	BP	GO:1901992	positive regulation of mitotic cell cycle phase transition	18/857	91/18670	1.37E-07	4.73E-06	4.05E-06	CDC25C/CCNB1/DTL/ESPL1/DLGAP5/CDC45/CDK1/CDCA5/UBE2C/CDT1/EIF4G1/CDC7/DBF4B/FBXO5/CDC25B/CDC6/CDK4/CCNE1	18
blue	BP	GO:0006406	mRNA export from nucleus	20/857	111/18670	1.42E-07	4.83E-06	4.13E-06	SRSF1/HNRNPA2B1/SMG7/NUP62/NUP210/CHTOP/RBM8A/DDX39A/SEC13/SMG5/NCBP2/MAGOHB/RAE1/POLR2D/NUP205/TPR/NUP107/UPF2/NUP153/POM121C	20
blue	BP	GO:0071427	mRNA-containing ribonucleoprotein complex export from nucleus	20/857	111/18670	1.42E-07	4.83E-06	4.13E-06	SRSF1/HNRNPA2B1/SMG7/NUP62/NUP210/CHTOP/RBM8A/DDX39A/SEC13/SMG5/NCBP2/MAGOHB/RAE1/POLR2D/NUP205/TPR/NUP107/UPF2/NUP153/POM121C	20
blue	BP	GO:0044783	G1 DNA damage checkpoint	15/857	64/18670	1.45E-07	4.91E-06	4.20E-06	CDC25C/CCNB1/PCNA/E2F1/CDK1/GTSE1/CNOT11/AURKA/E2F7/E2F8/CARM1/SOX4/PRKDC/RFWD3/BTG2	15
blue	BP	GO:0051653	spindle localization	13/857	48/18670	1.59E-07	5.33E-06	4.56E-06	NUSAP1/ESPL1/PLK1/NDE1/MAD2L1/ASPM/NDC80/SPDL1/CENPA/ACTR2/SAPCD2/GPSM2/ACTR3	13
blue	BP	GO:0032201	telomere maintenance via semi-conservative replication	10/857	27/18670	1.63E-07	5.43E-06	4.64E-06	PCNA/FEN1/POLE2/POLA2/DNA2/POLE/RFC4/POLE3/PRIM2/TERF1	10
blue	BP	GO:0090224	regulation of spindle organization	12/857	41/18670	1.87E-07	6.17E-06	5.28E-06	HNRNPU/NUP62/TACC3/TPX2/PLK1/PSRC1/SPAG5/GPSM2/RAE1/BORA/CHMP4C/TPR	12
blue	BP	GO:0010972	negative regulation of G2/M transition of mitotic cell cycle	18/857	93/18670	1.94E-07	6.35E-06	5.44E-06	PSMD14/PSMA5/CDK1/AURKA/DONSON/PSMD10/PSMB4/PSMD2/AURKB/RAD21/BLM/PSMA3/TOPBP1/PSMD12/NBN/PSME4/CDC6/CHMP4C	18
blue	BP	GO:0072431	signal transduction involved in mitotic G1 DNA damage checkpoint	14/857	57/18670	2.02E-07	6.54E-06	5.60E-06	CDC25C/CCNB1/PCNA/E2F1/CDK1/GTSE1/CNOT11/AURKA/E2F7/E2F8/CARM1/SOX4/PRKDC/BTG2	14
blue	BP	GO:1902400	intracellular signal transduction involved in G1 DNA damage checkpoint	14/857	57/18670	2.02E-07	6.54E-06	5.60E-06	CDC25C/CCNB1/PCNA/E2F1/CDK1/GTSE1/CNOT11/AURKA/E2F7/E2F8/CARM1/SOX4/PRKDC/BTG2	14
blue	BP	GO:0006405	RNA export from nucleus	22/857	135/18670	2.17E-07	6.96E-06	5.95E-06	SRSF1/HNRNPA2B1/SMG7/NUP62/NUP210/CHTOP/RBM8A/DDX39A/SEC13/SMG5/NCBP2/DHX9/MAGOHB/RAE1/POLR2D/XPO1/NUP205/TPR/NUP107/UPF2/NUP153/POM121C	22
blue	BP	GO:0051169	nuclear transport	39/857	346/18670	2.23E-07	7.10E-06	6.08E-06	SRSF1/HNRNPA2B1/SMG7/NUP62/SNRPE/NUP210/XPO6/ECT2/CHTOP/SNRPG/RBM8A/GTSE1/BARD1/DDX39A/IPO9/KPNA2/SNRPD1/SEC13/SMG5/NCBP2/LSG1/DHX9/HMGA1/NOLC1/MAGOHB/PPP1R10/RAE1/CSE1L/POLR2D/HEATR3/XPO1/NUP205/SIX2/TPR/NUP107/UBR5/UPF2/NUP153/POM121C	39
blue	BP	GO:0051168	nuclear export	27/857	194/18670	2.69E-07	8.52E-06	7.29E-06	SRSF1/HNRNPA2B1/SMG7/NUP62/NUP210/XPO6/CHTOP/RBM8A/GTSE1/BARD1/DDX39A/SEC13/SMG5/NCBP2/LSG1/DHX9/MAGOHB/RAE1/CSE1L/POLR2D/XPO1/NUP205/TPR/NUP107/UPF2/NUP153/POM121C	27
blue	BP	GO:0071426	ribonucleoprotein complex export from nucleus	21/857	127/18670	3.16E-07	9.89E-06	8.46E-06	SRSF1/HNRNPA2B1/SMG7/NUP62/NUP210/CHTOP/RBM8A/DDX39A/SEC13/SMG5/NCBP2/MAGOHB/RAE1/POLR2D/XPO1/NUP205/TPR/NUP107/UPF2/NUP153/POM121C	21
blue	BP	GO:0072413	signal transduction involved in mitotic cell cycle checkpoint	14/857	59/18670	3.21E-07	9.89E-06	8.46E-06	CDC25C/CCNB1/PCNA/E2F1/CDK1/GTSE1/CNOT11/AURKA/E2F7/E2F8/CARM1/SOX4/PRKDC/BTG2	14
blue	BP	GO:1902402	signal transduction involved in mitotic DNA damage checkpoint	14/857	59/18670	3.21E-07	9.89E-06	8.46E-06	CDC25C/CCNB1/PCNA/E2F1/CDK1/GTSE1/CNOT11/AURKA/E2F7/E2F8/CARM1/SOX4/PRKDC/BTG2	14
blue	BP	GO:1902403	signal transduction involved in mitotic DNA integrity checkpoint	14/857	59/18670	3.21E-07	9.89E-06	8.46E-06	CDC25C/CCNB1/PCNA/E2F1/CDK1/GTSE1/CNOT11/AURKA/E2F7/E2F8/CARM1/SOX4/PRKDC/BTG2	14
blue	BP	GO:0051236	establishment of RNA localization	27/857	196/18670	3.32E-07	1.02E-05	8.69E-06	HNRNPU/SRSF1/HNRNPA2B1/SMG7/NUP62/NUP210/CHTOP/RBM8A/DDX39A/SEC13/CKAP5/SMG5/NCBP2/DHX9/MAGOHB/RAE1/POLR2D/XPO1/PNPT1/NUP205/LRPPRC/TPR/TERF1/NUP107/UPF2/NUP153/POM121C	27
blue	BP	GO:0000083	regulation of transcription involved in G1/S transition of mitotic cell cycle	10/857	29/18670	3.56E-07	1.08E-05	9.27E-06	PCNA/E2F1/CDC45/RRM2/CDT1/E2F7/TYMS/FBXO5/CDC6/CCNE1	10
blue	BP	GO:0071166	ribonucleoprotein complex localization	21/857	128/18670	3.62E-07	1.09E-05	9.37E-06	SRSF1/HNRNPA2B1/SMG7/NUP62/NUP210/CHTOP/RBM8A/DDX39A/SEC13/SMG5/NCBP2/MAGOHB/RAE1/POLR2D/XPO1/NUP205/TPR/NUP107/UPF2/NUP153/POM121C	21
blue	BP	GO:0051028	mRNA transport	23/857	152/18670	4.56E-07	1.37E-05	1.17E-05	SRSF1/HNRNPA2B1/SMG7/NUP62/NUP210/CHTOP/RBM8A/DDX39A/SEC13/SMG5/NCBP2/DHX9/MAGOHB/RAE1/POLR2D/XPO1/NUP205/LRPPRC/TPR/NUP107/UPF2/NUP153/POM121C	23
blue	BP	GO:0006913	nucleocytoplasmic transport	38/857	343/18670	4.92E-07	1.47E-05	1.26E-05	SRSF1/HNRNPA2B1/SMG7/NUP62/SNRPE/NUP210/XPO6/ECT2/CHTOP/SNRPG/RBM8A/GTSE1/BARD1/DDX39A/IPO9/KPNA2/SNRPD1/SEC13/SMG5/NCBP2/LSG1/DHX9/NOLC1/MAGOHB/PPP1R10/RAE1/CSE1L/POLR2D/HEATR3/XPO1/NUP205/SIX2/TPR/NUP107/UBR5/UPF2/NUP153/POM121C	38
blue	BP	GO:0060236	regulation of mitotic spindle organization	11/857	37/18670	5.10E-07	1.51E-05	1.29E-05	HNRNPU/NUP62/TACC3/TPX2/PLK1/PSRC1/GPSM2/RAE1/BORA/CHMP4C/TPR	11
blue	BP	GO:0036297	interstrand cross-link repair	13/857	53/18670	5.60E-07	1.65E-05	1.41E-05	RAD51/UBE2T/FANCI/FANCD2/RAD51AP1/FANCG/EME1/RFWD3/DCLRE1A/RNF8/NUCKS1/FANCL/DCLRE1C	13
blue	BP	GO:0006611	protein export from nucleus	25/857	179/18670	6.92E-07	2.02E-05	1.73E-05	SRSF1/HNRNPA2B1/SMG7/NUP62/NUP210/XPO6/CHTOP/RBM8A/GTSE1/BARD1/DDX39A/SEC13/SMG5/NCBP2/MAGOHB/RAE1/CSE1L/POLR2D/XPO1/NUP205/TPR/NUP107/UPF2/NUP153/POM121C	25
blue	BP	GO:0051302	regulation of cell division	24/857	168/18670	7.59E-07	2.21E-05	1.89E-05	NUP62/RACGAP1/KIF20A/KIF23/ECT2/PLK1/PRC1/AURKA/KIF18B/ASPM/KIF14/ORC6/MYO19/AURKB/E2F7/E2F8/INCENP/KIF20B/BLM/CDC25B/CDC6/VEGFA/CHMP4C/CSPP1	24
blue	BP	GO:0010833	telomere maintenance via telomere lengthening	16/857	82/18670	8.20E-07	2.37E-05	2.03E-05	HNRNPU/PARP1/HNRNPA2B1/NEK2/SMG7/RAD51/SMG5/AURKB/CCT5/SRC/HSP90AB1/XRCC5/HSP90AA1/CCT2/CCT6A/TERF1	16
blue	BP	GO:0050657	nucleic acid transport	26/857	193/18670	8.44E-07	2.41E-05	2.06E-05	HNRNPU/SRSF1/HNRNPA2B1/SMG7/NUP62/NUP210/CHTOP/RBM8A/DDX39A/SEC13/CKAP5/SMG5/NCBP2/DHX9/MAGOHB/RAE1/POLR2D/XPO1/PNPT1/NUP205/LRPPRC/TPR/NUP107/UPF2/NUP153/POM121C	26
blue	BP	GO:0050658	RNA transport	26/857	193/18670	8.44E-07	2.41E-05	2.06E-05	HNRNPU/SRSF1/HNRNPA2B1/SMG7/NUP62/NUP210/CHTOP/RBM8A/DDX39A/SEC13/CKAP5/SMG5/NCBP2/DHX9/MAGOHB/RAE1/POLR2D/XPO1/PNPT1/NUP205/LRPPRC/TPR/NUP107/UPF2/NUP153/POM121C	26
blue	BP	GO:0060249	anatomical structure homeostasis	44/857	437/18670	9.14E-07	2.59E-05	2.22E-05	HNRNPU/PARP1/HNRNPA2B1/NEK2/SMG7/RAD51/PCNA/FEN1/PRDX1/POLE2/EXO1/POLA2/BARD1/DNA2/SMG5/LPCAT1/AURKB/CCT5/POLE/CCNE2/RFC4/POLE3/SMC6/PRIM2/PPP1R10/BLM/SRC/HSP90AB1/XRCC5/TFRC/PRKDC/DCLRE1A/NBN/HSP90AA1/VEGFA/CCT2/STRAP/CCT6A/TERF1/CCNE1/PROM1/DCLRE1C/SOX9/CXADR	44
blue	BP	GO:0032506	cytokinetic process	11/857	39/18670	9.19E-07	2.59E-05	2.22E-05	ARF1/NUP62/RACGAP1/KIF20A/KIF23/ECT2/CEP55/ANLN/AURKB/KIF20B/CHMP4C	11
blue	BP	GO:0006977	DNA damage response, signal transduction by p53 class mediator resulting in cell cycle arrest	13/857	56/18670	1.11E-06	3.10E-05	2.65E-05	CDC25C/CCNB1/PCNA/E2F1/CDK1/GTSE1/CNOT11/AURKA/E2F7/E2F8/CARM1/SOX4/BTG2	13
blue	BP	GO:0034728	nucleosome organization	25/857	184/18670	1.16E-06	3.24E-05	2.77E-05	OIP5/ASF1B/RUVBL1/CENPU/HJURP/CENPL/CENPM/SMARCA4/MIS18A/CENPK/VPS72/CENPI/MCM2/SET/PTMA/CENPA/POLE3/HMGA1/RBBP4/SMARCC1/ANP32E/RNF8/PSME4/CENPW/SOX9	25
blue	BP	GO:0040001	establishment of mitotic spindle localization	10/857	33/18670	1.39E-06	3.85E-05	3.30E-05	NUSAP1/ESPL1/PLK1/NDE1/MAD2L1/NDC80/SPDL1/CENPA/SAPCD2/GPSM2	10
blue	BP	GO:0007050	cell cycle arrest	29/857	237/18670	1.51E-06	4.16E-05	3.56E-05	CDC25C/CCNB1/PCNA/LAMTOR2/CDKN3/PPM1G/E2F1/CDK1/GTSE1/BARD1/CNOT11/AURKA/FOXM1/E2F7/E2F8/CARM1/SOX4/KIF20B/TP53INP1/CDK5R1/HSP90AB1/CDC123/MSH2/PNPT1/NBN/CDK4/MLF1/BTG2/PRR11	29
blue	BP	GO:0045005	DNA-dependent DNA replication maintenance of fidelity	11/857	41/18670	1.59E-06	4.34E-05	3.72E-05	RAD51/PCNA/TIMELESS/DONSON/DNA2/GEN1/POLE/BLM/EME1/RFWD3/NUCKS1	11
blue	BP	GO:0006890	retrograde vesicle-mediated transport, Golgi to ER	16/857	86/18670	1.60E-06	4.34E-05	3.72E-05	KIF4A/KIF11/RACGAP1/KIF23/COPA/COPB2/CENPE/KIF18A/KDELR2/KIF15/KIF2C/ARFGAP1/KDELR3/KIFAP3/RAB1A/GOLPH3L	16
blue	BP	GO:0010971	positive regulation of G2/M transition of mitotic cell cycle	9/857	27/18670	1.93E-06	5.20E-05	4.45E-05	CDC25C/CCNB1/DTL/CDK1/CDC7/DBF4B/FBXO5/CDC25B/CDK4	9
blue	BP	GO:2000278	regulation of DNA biosynthetic process	18/857	108/18670	1.94E-06	5.20E-05	4.45E-05	HNRNPU/HNRNPA2B1/NEK2/SMG7/NVL/GRHL2/SMG5/AURKB/CCT5/RFC4/DNAJC2/SRC/HSP90AB1/XRCC5/HSP90AA1/CCT2/CCT6A/TERF1	18
blue	BP	GO:1902969	mitotic DNA replication	7/857	15/18670	1.95E-06	5.21E-05	4.46E-05	RAD51/GINS1/LIG1/CDC45/MCM2/MCM4/MCM3	7
blue	BP	GO:0071459	protein localization to chromosome, centromeric region	8/857	21/18670	2.28E-06	6.04E-05	5.17E-05	CDK1/NDC80/SPDL1/CDT1/AURKB/TTK/CENPA/BUB3	8
blue	BP	GO:1900034	regulation of cellular response to heat	15/857	79/18670	2.58E-06	6.81E-05	5.83E-05	NUP62/NUP210/MAPKAPK2/SEC13/RAE1/DNAJC2/HSPH1/HSP90AB1/NUP205/HSP90AA1/TPR/CHORDC1/NUP107/NUP153/POM121C	15
blue	BP	GO:0051984	positive regulation of chromosome segregation	9/857	28/18670	2.72E-06	7.14E-05	6.12E-05	HNRNPU/CCNB1/ESPL1/FEN1/DLGAP5/CDT1/SMC6/RAD21/CDC6	9
blue	BP	GO:0042770	signal transduction in response to DNA damage	20/857	133/18670	2.80E-06	7.29E-05	6.24E-05	CDC25C/CCNB1/DTL/PCNA/PLK1/E2F1/CDK1/GTSE1/CNOT11/AURKA/PSMD10/FOXM1/E2F7/E2F8/CARM1/SOX4/PRKDC/NBN/BRCC3/BTG2	20
blue	BP	GO:0045740	positive regulation of DNA replication	10/857	36/18670	3.37E-06	8.75E-05	7.49E-05	PCNA/CDK1/DBF4/DNA2/CDT1/CDC7/E2F7/E2F8/DHX9/DBF4B	10
blue	BP	GO:1904666	regulation of ubiquitin protein ligase activity	8/857	22/18670	3.43E-06	8.86E-05	7.58E-05	PLK1/MAD2L1/UBE2S/UBE2C/CDC20/RAB1A/MASTL/FBXO5	8
blue	BP	GO:0032204	regulation of telomere maintenance	15/857	81/18670	3.58E-06	9.18E-05	7.86E-05	HNRNPU/PARP1/HNRNPA2B1/NEK2/SMG7/SMG5/AURKB/CCT5/PPP1R10/SRC/XRCC5/NBN/CCT2/CCT6A/TERF1	15
blue	BP	GO:1904356	regulation of telomere maintenance via telomere lengthening	13/857	62/18670	3.77E-06	9.62E-05	8.24E-05	HNRNPU/PARP1/HNRNPA2B1/NEK2/SMG7/SMG5/AURKB/CCT5/SRC/XRCC5/CCT2/CCT6A/TERF1	13
blue	BP	GO:1902751	positive regulation of cell cycle G2/M phase transition	9/857	30/18670	5.19E-06	0.000131721	0.000112747	CDC25C/CCNB1/DTL/CDK1/CDC7/DBF4B/FBXO5/CDC25B/CDK4	9
blue	BP	GO:0034501	protein localization to kinetochore	7/857	17/18670	5.44E-06	0.000137205	0.000117441	CDK1/NDC80/SPDL1/CDT1/AURKB/TTK/BUB3	7
blue	BP	GO:0097064	ncRNA export from nucleus	10/857	38/18670	5.77E-06	0.000144739	0.000123889	NUP62/NUP210/SEC13/NCBP2/RAE1/NUP205/TPR/NUP107/NUP153/POM121C	10
blue	BP	GO:0006457	protein folding	27/857	227/18670	5.90E-06	0.000147292	0.000126075	PDIA4/PDIA3/HSPE1/CCT5/PPIB/DNAJA1/GNAI3/HSPA14/DNAJC2/GANAB/HSPH1/HSP90AB1/PDIA6/UGGT1/DNAJC5/HSPD1/HSP90AA1/ERO1A/PPIF/CCT2/TBCC/GNB1/CCT6A/GNAT1/SPHK1/CHORDC1/GNB4	27
blue	BP	GO:0070192	chromosome organization involved in meiotic cell cycle	13/857	65/18670	6.56E-06	0.000162937	0.000139466	RAD51/BUB1B/NCAPH/BUB1/SMC4/FANCD2/TRIP13/CCNE2/BRIP1/NCAPD3/TERF1/CCNE1/HORMAD1	13
blue	BP	GO:0051988	regulation of attachment of spindle microtubules to kinetochore	6/857	12/18670	6.70E-06	0.00016353	0.000139974	HNRNPU/NEK2/CCNB1/RACGAP1/ECT2/SPAG5	6
blue	BP	GO:1904668	positive regulation of ubiquitin protein ligase activity	6/857	12/18670	6.70E-06	0.00016353	0.000139974	PLK1/UBE2S/UBE2C/CDC20/RAB1A/MASTL	6
blue	BP	GO:2000105	positive regulation of DNA-dependent DNA replication	6/857	12/18670	6.70E-06	0.00016353	0.000139974	DBF4/CDT1/CDC7/E2F7/E2F8/DBF4B	6
blue	BP	GO:0007143	female meiotic nuclear division	9/857	31/18670	7.02E-06	0.000170544	0.000145977	NCAPH/PLK1/AURKA/TRIP13/TTK/TOP2A/MASTL/FBXO5/CDC25B	9
blue	BP	GO:0071156	regulation of cell cycle arrest	17/857	108/18670	8.24E-06	0.000199139	0.000170453	CDC25C/CCNB1/PCNA/E2F1/CDK1/GTSE1/CNOT11/AURKA/FOXM1/E2F7/E2F8/CARM1/SOX4/CDK5R1/HSP90AB1/CDK4/BTG2	17
blue	BP	GO:0051972	regulation of telomerase activity	11/857	48/18670	8.49E-06	0.000204087	0.000174688	HNRNPA2B1/NEK2/NVL/GRHL2/AURKB/SRC/HSP90AB1/XRCC5/HSP90AA1/CCT2/TERF1	11
blue	BP	GO:0051782	negative regulation of cell division	7/857	18/18670	8.55E-06	0.000204324	0.000174892	ASPM/ORC6/AURKB/E2F7/E2F8/BLM/CHMP4C	7
blue	BP	GO:0060968	regulation of gene silencing	21/857	155/18670	8.59E-06	0.000204324	0.000174892	ELAVL1/NUP62/NUP210/CDC45/SEC13/ATAD2/DNMT1/EIF4G1/MORC2/DHX9/HMGA1/RAE1/SETDB1/POLR2D/NUP205/NAA40/TPR/NUP107/AGO2/NUP153/POM121C	21
blue	BP	GO:2000573	positive regulation of DNA biosynthetic process	13/857	67/18670	9.32E-06	0.000220537	0.000188769	HNRNPA2B1/NEK2/NVL/GRHL2/AURKB/CCT5/RFC4/SRC/HSP90AB1/XRCC5/HSP90AA1/CCT2/CCT6A	13
blue	BP	GO:0051053	negative regulation of DNA metabolic process	21/857	156/18670	9.50E-06	0.000222919	0.000190808	HNRNPU/PARP1/TIMELESS/UBQLN4/RMI2/POLQ/DONSON/S100A11/ZNF93/BLM/DNAJC2/SRC/XRCC5/GTPBP4/FBXO5/MSH2/NBN/CDC6/TERF1/UBR5/GMNN	21
blue	BP	GO:0032467	positive regulation of cytokinesis	10/857	40/18670	9.51E-06	0.000222919	0.000190808	NUP62/RACGAP1/KIF23/ECT2/KIF14/AURKB/KIF20B/CDC25B/CDC6/CSPP1	10
blue	BP	GO:0046605	regulation of centrosome cycle	12/857	58/18670	1.03E-05	0.000239454	0.000204961	CCNF/NEK2/KIF11/NUP62/PLK4/AURKA/STIL/GEN1/XPO1/CHMP4C/CEP76/CHORDC1	12
blue	BP	GO:0009124	nucleoside monophosphate biosynthetic process	25/857	208/18670	1.08E-05	0.000249986	0.000213975	PARP1/ATIC/NUP62/NUP210/HPRT1/PAICS/SEC13/TPI1/TK1/PGK1/TYMS/GMPS/DHTKD1/GAPDH/PPAT/RAE1/PRPS2/NUP205/CAD/SLC25A13/TPR/PFKP/NUP107/NUP153/POM121C	25
blue	BP	GO:0051315	attachment of mitotic spindle microtubules to kinetochore	6/857	13/18670	1.20E-05	0.000275754	0.000236032	HNRNPU/CENPE/NDC80/KIF2C/NUF2/CDT1	6
blue	BP	GO:0061013	regulation of mRNA catabolic process	24/857	199/18670	1.52E-05	0.000348557	0.000298347	ELAVL1/HNRNPU/PSMD14/PSMA5/MAPKAPK2/E2F1/PSMD10/PSMB4/SET/PSMD2/EIF4G1/DHX9/YWHAZ/PSMA3/XPO1/PSMD12/PAIP1/PNPT1/PSME4/FASTKD1/BTG2/YTHDF2/AGO2/SYNCRIP	24
blue	BP	GO:0007004	telomere maintenance via telomerase	13/857	70/18670	1.53E-05	0.000350646	0.000300136	HNRNPU/NEK2/SMG7/SMG5/AURKB/CCT5/SRC/HSP90AB1/XRCC5/HSP90AA1/CCT2/CCT6A/TERF1	13
blue	BP	GO:0006409	tRNA export from nucleus	9/857	34/18670	1.61E-05	0.000364914	0.000312349	NUP62/NUP210/SEC13/RAE1/NUP205/TPR/NUP107/NUP153/POM121C	9
blue	BP	GO:0071431	tRNA-containing ribonucleoprotein complex export from nucleus	9/857	34/18670	1.61E-05	0.000364914	0.000312349	NUP62/NUP210/SEC13/RAE1/NUP205/TPR/NUP107/NUP153/POM121C	9
blue	BP	GO:0051293	establishment of spindle localization	10/857	43/18670	1.90E-05	0.00042751	0.000365927	NUSAP1/ESPL1/PLK1/NDE1/MAD2L1/NDC80/SPDL1/CENPA/SAPCD2/GPSM2	10
blue	BP	GO:0071158	positive regulation of cell cycle arrest	14/857	82/18670	1.99E-05	0.000441625	0.00037801	CDC25C/CCNB1/PCNA/E2F1/CDK1/GTSE1/CNOT11/AURKA/E2F7/E2F8/CARM1/SOX4/CDK5R1/BTG2	14
blue	BP	GO:0006268	DNA unwinding involved in DNA replication	6/857	14/18670	2.01E-05	0.000441625	0.00037801	RAD51/MCM2/MCM4/HMGA1/BLM/MCM7	6
blue	BP	GO:0090231	regulation of spindle checkpoint	6/857	14/18670	2.01E-05	0.000441625	0.00037801	CCNB1/MAD2L1/NDC80/CDT1/GEN1/TPR	6
blue	BP	GO:0090266	regulation of mitotic cell cycle spindle assembly checkpoint	6/857	14/18670	2.01E-05	0.000441625	0.00037801	CCNB1/MAD2L1/NDC80/CDT1/GEN1/TPR	6
blue	BP	GO:1903504	regulation of mitotic spindle checkpoint	6/857	14/18670	2.01E-05	0.000441625	0.00037801	CCNB1/MAD2L1/NDC80/CDT1/GEN1/TPR	6
blue	BP	GO:0051031	tRNA transport	9/857	36/18670	2.67E-05	0.00058018	0.000496606	NUP62/NUP210/SEC13/RAE1/NUP205/TPR/NUP107/NUP153/POM121C	9
blue	BP	GO:0051973	positive regulation of telomerase activity	9/857	36/18670	2.67E-05	0.00058018	0.000496606	HNRNPA2B1/NEK2/NVL/GRHL2/AURKB/HSP90AB1/XRCC5/HSP90AA1/CCT2	9
blue	BP	GO:0032210	regulation of telomere maintenance via telomerase	11/857	54/18670	2.80E-05	0.000605617	0.000518378	HNRNPU/NEK2/SMG7/SMG5/AURKB/CCT5/SRC/XRCC5/CCT2/CCT6A/TERF1	11
blue	BP	GO:0030330	DNA damage response, signal transduction by p53 class mediator	16/857	107/18670	2.91E-05	0.000628314	0.000537806	CDC25C/CCNB1/PCNA/E2F1/CDK1/GTSE1/CNOT11/AURKA/PSMD10/FOXM1/E2F7/E2F8/CARM1/SOX4/NBN/BTG2	16
blue	BP	GO:0034504	protein localization to nucleus	28/857	262/18670	2.98E-05	0.000640348	0.000548106	HNRNPU/PARP1/NUP62/ECT2/PLK1/NVL/CDK1/GTSE1/BARD1/IPO9/KPNA2/CCT5/NOLC1/PPP1R10/CSE1L/HEATR3/SRC/XPO1/OTUD7B/CCT2/SIX2/TPR/CCT6A/NUP107/SOX9/UBR5/NUP153/POM121C	28
blue	BP	GO:0001325	formation of extrachromosomal circular DNA	6/857	15/18670	3.22E-05	0.000681384	0.000583231	EXO1/DNA2/BLM/XRCC5/NBN/TERF1	6
blue	BP	GO:0090656	t-circle formation	6/857	15/18670	3.22E-05	0.000681384	0.000583231	EXO1/DNA2/BLM/XRCC5/NBN/TERF1	6
blue	BP	GO:0090737	telomere maintenance via telomere trimming	6/857	15/18670	3.22E-05	0.000681384	0.000583231	EXO1/DNA2/BLM/XRCC5/NBN/TERF1	6
blue	BP	GO:0000132	establishment of mitotic spindle orientation	8/857	29/18670	3.46E-05	0.000726083	0.000621491	PLK1/NDE1/MAD2L1/NDC80/SPDL1/CENPA/SAPCD2/GPSM2	8
blue	BP	GO:0048013	ephrin receptor signaling pathway	14/857	86/18670	3.46E-05	0.000726083	0.000621491	APH1A/PSEN2/ARPC5/EFNA1/EFNA4/ACTR2/ACTR3/NCSTN/PTK2/SRC/CDK5R1/EFNA3/EPHB3/CHN1	14
blue	BP	GO:0006401	RNA catabolic process	37/857	397/18670	3.69E-05	0.000769882	0.000658981	ELAVL1/HNRNPU/PSMD14/RNASEH2A/SMG7/PSMA5/MAPKAPK2/FEN1/E2F1/RBM8A/CNOT11/DNA2/PSMD10/PSMB4/SMG5/SET/PSMD2/EIF4G1/NCBP2/DHX9/YWHAZ/MAGOHB/PSMA3/POLR2D/XPO1/PSMD12/PAIP1/PNPT1/PSME4/FASTKD1/LRPPRC/BTG2/YTHDF2/AGO2/LIN28B/SYNCRIP/UPF2	37
blue	BP	GO:0007163	establishment or maintenance of cell polarity	24/857	210/18670	3.71E-05	0.000769882	0.000658981	PLK1/NDE1/MAD2L1/NDC80/KIF2C/CKAP5/SPDL1/ARPC5/SNX27/CENPA/ACTR2/SAPCD2/GPSM2/ACTR3/KIF20B/MARK2/PTK2/ARFGEF1/ARHGEF11/HSP90AB1/PTK7/HSP90AA1/VANGL2/PRKCI	24
blue	BP	GO:0009156	ribonucleoside monophosphate biosynthetic process	23/857	197/18670	3.82E-05	0.000789688	0.000675934	PARP1/ATIC/NUP62/NUP210/HPRT1/PAICS/SEC13/TPI1/PGK1/GMPS/DHTKD1/GAPDH/PPAT/RAE1/PRPS2/NUP205/CAD/SLC25A13/TPR/PFKP/NUP107/NUP153/POM121C	23
blue	BP	GO:2000045	regulation of G1/S transition of mitotic cell cycle	22/857	184/18670	3.88E-05	0.000799332	0.000684189	CDC25C/CCNB1/PCNA/EZH2/E2F1/CDC45/CDK1/GTSE1/CNOT11/AURKA/KIF14/EIF4G1/E2F7/E2F8/CARM1/SOX4/PRKDC/RFWD3/CDC6/CDK4/CCNE1/BTG2	22
blue	BP	GO:1903311	regulation of mRNA metabolic process	32/857	324/18670	4.03E-05	0.000825949	0.000706972	ELAVL1/HNRNPU/SRSF1/HNRNPA2B1/CCNB1/PSMD14/PSMA5/SF3B4/MAPKAPK2/E2F1/RBM8A/BARD1/PSMD10/PSMB4/SET/PSMD2/EIF4G1/NCBP2/DHX9/SRPK1/YWHAZ/PSMA3/XPO1/PSMD12/PAIP1/PNPT1/PSME4/FASTKD1/BTG2/YTHDF2/AGO2/SYNCRIP	32
blue	BP	GO:0051231	spindle elongation	5/857	10/18670	4.19E-05	0.000854149	0.000731109	KIF4A/RACGAP1/KIF23/PRC1/AURKB	5
blue	BP	GO:0030261	chromosome condensation	10/857	47/18670	4.34E-05	0.000882338	0.000755238	NUSAP1/CCNB1/NCAPH/NCAPG/CDK1/SMC4/CDCA5/NCAPG2/TOP2A/NCAPD3	10
blue	BP	GO:0006278	RNA-dependent DNA biosynthetic process	13/857	77/18670	4.42E-05	0.000893586	0.000764866	HNRNPU/NEK2/SMG7/SMG5/AURKB/CCT5/SRC/HSP90AB1/XRCC5/HSP90AA1/CCT2/CCT6A/TERF1	13
blue	BP	GO:0034404	nucleobase-containing small molecule biosynthetic process	25/857	226/18670	4.44E-05	0.000895111	0.000766171	NUP62/NUP210/HPRT1/ACOT7/SEC13/TPI1/TK1/PNP/PGK1/GMPS/DHTKD1/CTPS1/GAPDH/RAE1/MBD4/NUP205/NME7/CAD/TPR/PFKP/NUP107/PDE7A/NME5/NUP153/POM121C	25
blue	BP	GO:0030010	establishment of cell polarity	18/857	135/18670	4.60E-05	0.00092315	0.000790171	PLK1/NDE1/MAD2L1/NDC80/SPDL1/SNX27/CENPA/SAPCD2/GPSM2/KIF20B/MARK2/PTK2/ARFGEF1/ARHGEF11/HSP90AB1/PTK7/HSP90AA1/PRKCI	18
blue	BP	GO:0075733	intracellular transport of virus	11/857	57/18670	4.75E-05	0.000948937	0.000812244	NUP62/NUP210/KPNA2/SEC13/RAE1/XPO1/NUP205/TPR/NUP107/NUP153/POM121C	11
blue	BP	GO:0000076	DNA replication checkpoint	6/857	16/18670	4.95E-05	0.00098017	0.000838977	TIMELESS/CDC45/DNA2/CDT1/TOPBP1/CDC6	6
blue	BP	GO:0051382	kinetochore assembly	6/857	16/18670	4.95E-05	0.00098017	0.000838977	CENPF/CENPK/CENPE/CENPA/POGZ/CENPW	6
blue	BP	GO:0007098	centrosome cycle	17/857	124/18670	5.20E-05	0.001024142	0.000876615	CCNF/NEK2/KIF11/NUP62/PLK1/NDE1/CDK1/PLK4/AURKA/STIL/CKAP5/GEN1/XRCC2/XPO1/CHMP4C/CEP76/CHORDC1	17
blue	BP	GO:0002478	antigen processing and presentation of exogenous peptide antigen	21/857	175/18670	5.47E-05	0.001074405	0.000919638	ARF1/AP1M2/PSMD14/KIF4A/PSMA5/KIF11/RACGAP1/KIF23/PDIA3/CENPE/KIF18A/KIF15/KIF2C/SEC13/PSMD10/PSMB4/PSMD2/PSMA3/KIFAP3/PSMD12/PSME4	21
blue	BP	GO:0034605	cellular response to heat	18/857	137/18670	5.61E-05	0.001095343	0.00093756	NUP62/NUP210/MAPKAPK2/SEC13/RAE1/HSPA14/DNAJC2/POLR2D/HSPH1/HSP90AB1/IRAK1/NUP205/HSP90AA1/TPR/CHORDC1/NUP107/NUP153/POM121C	18
blue	BP	GO:1902806	regulation of cell cycle G1/S phase transition	23/857	202/18670	5.66E-05	0.001101745	0.00094304	CDC25C/CCNB1/PCNA/EZH2/E2F1/CDC45/CDK1/GTSE1/CNOT11/AURKA/KIF14/FAM83D/EIF4G1/E2F7/E2F8/CARM1/SOX4/PRKDC/RFWD3/CDC6/CDK4/CCNE1/BTG2	23
blue	BP	GO:1901293	nucleoside phosphate biosynthetic process	36/857	390/18670	5.72E-05	0.001107927	0.000948331	PARP1/ATIC/NUP62/FLAD1/NUP210/HPRT1/ACOT7/RRM2/PAICS/SEC13/TPI1/TK1/PNP/PGK1/TYMS/IDH2/GMPS/DHTKD1/CTPS1/LCLAT1/GAPDH/PPAT/RAE1/PRPS2/NUP205/NME7/CAD/PDK3/SLC25A13/TPR/PFKP/NUP107/NME5/NUP153/PAPSS1/POM121C	36
blue	BP	GO:2000134	negative regulation of G1/S transition of mitotic cell cycle	17/857	125/18670	5.76E-05	0.001111762	0.000951614	CDC25C/CCNB1/PCNA/EZH2/E2F1/CDK1/GTSE1/CNOT11/AURKA/E2F7/E2F8/CARM1/SOX4/PRKDC/RFWD3/CDK4/BTG2	17
blue	BP	GO:0048002	antigen processing and presentation of peptide antigen	22/857	189/18670	5.85E-05	0.001123201	0.000961405	ARF1/AP1M2/PSMD14/KIF4A/PSMA5/KIF11/RACGAP1/KIF23/PDIA3/CENPE/KIF18A/KIF15/KIF2C/SEC13/PSMD10/PSMB4/PSMD2/PSMA3/KIFAP3/PSMD12/PSME4/MR1	22
blue	BP	GO:0009408	response to heat	21/857	176/18670	5.95E-05	0.001139175	0.000975078	NUP62/NUP210/MAPKAPK2/SEC13/DNAJA1/RAE1/HSPA14/DNAJC2/POLR2D/TP53INP1/HSPH1/HSP90AB1/IRAK1/NUP205/HSP90AA1/LRP11/TPR/CHORDC1/NUP107/NUP153/POM121C	21
blue	BP	GO:0051445	regulation of meiotic cell cycle	10/857	49/18670	6.34E-05	0.001208396	0.001034327	CDC25C/ASPM/TRIP13/CDC20/TTK/FBXO5/CDC25B/YTHDF2/HORMAD1/MSX2	10
blue	BP	GO:0043488	regulation of mRNA stability	21/857	177/18670	6.47E-05	0.00122765	0.001050808	ELAVL1/HNRNPU/PSMD14/PSMA5/MAPKAPK2/E2F1/PSMD10/PSMB4/SET/PSMD2/EIF4G1/DHX9/YWHAZ/PSMA3/XPO1/PSMD12/PAIP1/PSME4/FASTKD1/YTHDF2/SYNCRIP	21
blue	BP	GO:0008156	negative regulation of DNA replication	9/857	40/18670	6.57E-05	0.00124069	0.001061969	TIMELESS/DONSON/S100A11/BLM/GTPBP4/FBXO5/CDC6/TERF1/GMNN	9
blue	BP	GO:0006333	chromatin assembly or disassembly	22/857	191/18670	6.85E-05	0.001284407	0.001099389	OIP5/ASF1B/RUVBL1/CENPU/HJURP/CENPL/CENPM/SMARCA4/MIS18A/CENPK/CENPI/MCM2/HELLS/SET/CENPA/POLE3/HMGA1/RBBP4/SMARCC1/CENPW/TPR/SOX9	22
blue	BP	GO:0071478	cellular response to radiation	22/857	191/18670	6.85E-05	0.001284407	0.001099389	PARP1/INTS7/RAD51/PCNA/ECT2/PBK/MAPK13/RHNO1/AURKB/RAD51AP1/POLE3/BLM/BMF/TP53INP1/XRCC5/OPN3/NET1/ACTR5/NUCKS1/GNB1/GNAT1/PTPRK	22
blue	BP	GO:0031497	chromatin assembly	20/857	165/18670	7.09E-05	0.001323717	0.001133036	OIP5/ASF1B/RUVBL1/CENPU/HJURP/CENPL/CENPM/MIS18A/CENPK/CENPI/MCM2/HELLS/SET/CENPA/POLE3/HMGA1/RBBP4/CENPW/TPR/SOX9	20
blue	BP	GO:0007076	mitotic chromosome condensation	6/857	17/18670	7.36E-05	0.001367671	0.001170659	NUSAP1/NCAPH/NCAPG/SMC4/CDCA5/NCAPD3	6
blue	BP	GO:0031297	replication fork processing	8/857	32/18670	7.51E-05	0.001384092	0.001184715	RAD51/PCNA/DNA2/GEN1/BLM/EME1/RFWD3/NUCKS1	8
blue	BP	GO:1901976	regulation of cell cycle checkpoint	8/857	32/18670	7.51E-05	0.001384092	0.001184715	CCNB1/MAD2L1/NDC80/CDT1/GEN1/PPP1R10/RFWD3/TPR	8
blue	BP	GO:0002244	hematopoietic progenitor cell differentiation	20/857	166/18670	7.72E-05	0.001418476	0.001214146	PSMD14/PSMA5/PSMD10/PSMB4/ANLN/PSMD2/DHTKD1/SOX4/TOP2A/PSMA3/XRCC5/PRKDC/PSMD12/PUS7/CBFB/PRRC2C/PSME4/MLF1/YTHDF2/LMO1	20
blue	BP	GO:0046794	transport of virus	11/857	60/18670	7.79E-05	0.001424543	0.001219339	NUP62/NUP210/KPNA2/SEC13/RAE1/XPO1/NUP205/TPR/NUP107/NUP153/POM121C	11
blue	BP	GO:0071456	cellular response to hypoxia	23/857	207/18670	8.27E-05	0.001506453	0.00128945	TBL2/CCNB1/PSMD14/PSMA5/E2F1/CCNA2/PSMD10/PSMB4/PSMD2/DNMT3A/PGK1/BRIP1/PSMA3/SRC/IRAK1/PSMD12/PSME4/ERO1A/VEGFA/HILPDA/PDK3/GNB1/CA9	23
blue	BP	GO:0019884	antigen processing and presentation of exogenous antigen	21/857	182/18670	9.69E-05	0.001759538	0.001506078	ARF1/AP1M2/PSMD14/KIF4A/PSMA5/KIF11/RACGAP1/KIF23/PDIA3/CENPE/KIF18A/KIF15/KIF2C/SEC13/PSMD10/PSMB4/PSMD2/PSMA3/KIFAP3/PSMD12/PSME4	21
blue	BP	GO:1902036	regulation of hematopoietic stem cell differentiation	12/857	72/18670	9.81E-05	0.001773955	0.001518418	PSMD14/PSMA5/PSMD10/PSMB4/PSMD2/PSMA3/PSMD12/PUS7/CBFB/PSME4/YTHDF2/LMO1	12
blue	BP	GO:0060218	hematopoietic stem cell differentiation	13/857	83/18670	9.87E-05	0.001776936	0.00152097	PSMD14/PSMA5/PSMD10/PSMB4/PSMD2/PSMA3/XRCC5/PSMD12/PUS7/CBFB/PSME4/YTHDF2/LMO1	13
blue	BP	GO:0009165	nucleotide biosynthetic process	35/857	386/18670	0.000103008	0.001847712	0.001581551	PARP1/ATIC/NUP62/FLAD1/NUP210/HPRT1/ACOT7/RRM2/PAICS/SEC13/TPI1/PNP/PGK1/TYMS/IDH2/GMPS/DHTKD1/CTPS1/LCLAT1/GAPDH/PPAT/RAE1/PRPS2/NUP205/NME7/CAD/PDK3/SLC25A13/TPR/PFKP/NUP107/NME5/NUP153/PAPSS1/POM121C	35
blue	BP	GO:1902807	negative regulation of cell cycle G1/S phase transition	17/857	131/18670	0.00010443	0.001852406	0.001585568	CDC25C/CCNB1/PCNA/EZH2/E2F1/CDK1/GTSE1/CNOT11/AURKA/E2F7/E2F8/CARM1/SOX4/PRKDC/RFWD3/CDK4/BTG2	17
blue	BP	GO:0009127	purine nucleoside monophosphate biosynthetic process	21/857	183/18670	0.000104884	0.001852406	0.001585568	PARP1/ATIC/NUP62/NUP210/HPRT1/PAICS/SEC13/TPI1/PGK1/GMPS/DHTKD1/GAPDH/PPAT/RAE1/NUP205/SLC25A13/TPR/PFKP/NUP107/NUP153/POM121C	21
blue	BP	GO:0009168	purine ribonucleoside monophosphate biosynthetic process	21/857	183/18670	0.000104884	0.001852406	0.001585568	PARP1/ATIC/NUP62/NUP210/HPRT1/PAICS/SEC13/TPI1/PGK1/GMPS/DHTKD1/GAPDH/PPAT/RAE1/NUP205/SLC25A13/TPR/PFKP/NUP107/NUP153/POM121C	21
blue	BP	GO:0043487	regulation of RNA stability	21/857	183/18670	0.000104884	0.001852406	0.001585568	ELAVL1/HNRNPU/PSMD14/PSMA5/MAPKAPK2/E2F1/PSMD10/PSMB4/SET/PSMD2/EIF4G1/DHX9/YWHAZ/PSMA3/XPO1/PSMD12/PAIP1/PSME4/FASTKD1/YTHDF2/SYNCRIP	21
blue	BP	GO:0031100	animal organ regeneration	12/857	73/18670	0.000112594	0.001980966	0.00169561	ATIC/PCNA/EZH2/CDK1/AURKA/CCNA2/TYMS/PPAT/PNPT1/CAD/CDK4/UPF2	12
blue	BP	GO:0010824	regulation of centrosome duplication	9/857	43/18670	0.00011967	0.002097415	0.001795284	CCNF/NUP62/PLK4/STIL/GEN1/XPO1/CHMP4C/CEP76/CHORDC1	9
blue	BP	GO:0031023	microtubule organizing center organization	17/857	133/18670	0.000126159	0.00220275	0.001885446	CCNF/NEK2/KIF11/NUP62/PLK1/NDE1/CDK1/PLK4/AURKA/STIL/CKAP5/GEN1/XRCC2/XPO1/CHMP4C/CEP76/CHORDC1	17
blue	BP	GO:0007131	reciprocal meiotic recombination	10/857	53/18670	0.000127456	0.002208599	0.001890452	RAD51/RMI1/RAD54B/RAD54L/TRIP13/MND1/BRIP1/RAD21/TOP2A/EME1	10
blue	BP	GO:0045840	positive regulation of mitotic nuclear division	10/857	53/18670	0.000127456	0.002208599	0.001890452	HNRNPU/NUSAP1/NUP62/ESPL1/DLGAP5/AURKA/CDCA5/UBE2C/CDT1/SPHK1	10
blue	BP	GO:0046390	ribose phosphate biosynthetic process	29/857	300/18670	0.000132875	0.002293838	0.001963413	PARP1/ATIC/NUP62/NUP210/HPRT1/ACOT7/PAICS/SEC13/TPI1/PGK1/GMPS/DHTKD1/CTPS1/GAPDH/PPAT/RAE1/PRPS2/NUP205/NME7/CAD/PDK3/SLC25A13/TPR/PFKP/NUP107/NME5/NUP153/PAPSS1/POM121C	29
blue	BP	GO:0009266	response to temperature stimulus	25/857	243/18670	0.000143924	0.002475282	0.00211872	FOS/NUP62/NUP210/MAPKAPK2/GLRX2/SEC13/DNAJA1/RAE1/HSPA14/DNAJC2/POLR2D/TP53INP1/HSPH1/HSP90AB1/IRAK1/NUP205/HSPD1/HSP90AA1/ERO1A/LRP11/TPR/CHORDC1/NUP107/NUP153/POM121C	25
blue	BP	GO:0006353	DNA-templated transcription, termination	12/857	75/18670	0.000147093	0.002520334	0.002157282	SNRPE/CD3EAP/SNRPG/CSTF3/NCBP2/DHX9/CSTF1/POLR1B/TTF2/TAF1A/SCAF4/TAF1D	12
blue	BP	GO:0051294	establishment of spindle orientation	8/857	35/18670	0.000148623	0.002525358	0.002161582	PLK1/NDE1/MAD2L1/NDC80/SPDL1/CENPA/SAPCD2/GPSM2	8
blue	BP	GO:1904031	positive regulation of cyclin-dependent protein kinase activity	8/857	35/18670	0.000148623	0.002525358	0.002161582	CCNB1/CKS2/PSRC1/PSMD10/SRC/CDK5R1/HSP90AB1/CDC6	8
blue	BP	GO:0046112	nucleobase biosynthetic process	6/857	19/18670	0.000149036	0.002525358	0.002161582	HPRT1/PAICS/GMPS/CTPS1/PPAT/CAD	6
blue	BP	GO:0035825	homologous recombination	10/857	54/18670	0.000150069	0.002533518	0.002168567	RAD51/RMI1/RAD54B/RAD54L/TRIP13/MND1/BRIP1/RAD21/TOP2A/EME1	10
blue	BP	GO:0009142	nucleoside triphosphate biosynthetic process	21/857	188/18670	0.000153879	0.002588319	0.002215474	PARP1/NUP62/NUP210/SEC13/TPI1/PGK1/TYMS/DHTKD1/CTPS1/GAPDH/RAE1/NUP205/NME7/CAD/SLC25A13/TPR/PFKP/NUP107/NME5/NUP153/POM121C	21
blue	BP	GO:0045814	negative regulation of gene expression, epigenetic	17/857	136/18670	0.000166168	0.002784827	0.002383675	EZH2/CDC45/HELLS/ATAD2/DNMT1/DNMT3A/MORC2/POLE3/HMGA1/HDAC1/SETDB1/JARID2/DNMT3B/RBBP4/NAA40/EED/CREBZF	17
blue	BP	GO:0036294	cellular response to decreased oxygen levels	23/857	217/18670	0.00016865	0.002816156	0.002410491	TBL2/CCNB1/PSMD14/PSMA5/E2F1/CCNA2/PSMD10/PSMB4/PSMD2/DNMT3A/PGK1/BRIP1/PSMA3/SRC/IRAK1/PSMD12/PSME4/ERO1A/VEGFA/HILPDA/PDK3/GNB1/CA9	23
blue	BP	GO:0070316	regulation of G0 to G1 transition	9/857	45/18670	0.000173205	0.002876635	0.002462258	RAD51/EZH2/E2F1/CBX3/RRM2/RHNO1/CDC7/RBBP4/EED	9
blue	BP	GO:0006986	response to unfolded protein	20/857	176/18670	0.000173525	0.002876635	0.002462258	TBL2/HDGF/MANF/SRPRB/HSPE1/ARFGAP1/DNAJA1/EDEM2/KDELR3/HSPA14/SERP1/HSPH1/HSP90AB1/PDIA6/HSPD1/ASNS/SSR1/HSP90AA1/ERO1A/CUL7	20
blue	BP	GO:0009201	ribonucleoside triphosphate biosynthetic process	20/857	177/18670	0.000187389	0.003095283	0.00264941	PARP1/NUP62/NUP210/SEC13/TPI1/PGK1/DHTKD1/CTPS1/GAPDH/RAE1/NUP205/NME7/CAD/SLC25A13/TPR/PFKP/NUP107/NME5/NUP153/POM121C	20
blue	BP	GO:0051785	positive regulation of nuclear division	11/857	66/18670	0.000189945	0.003126267	0.002675931	HNRNPU/NUSAP1/NUP62/ESPL1/DLGAP5/AURKA/CDCA5/UBE2C/CDT1/SPHK1/MSX2	11
blue	BP	GO:0071453	cellular response to oxygen levels	24/857	234/18670	0.000203186	0.003332242	0.002852236	TBL2/CCNB1/PSMD14/PSMA5/E2F1/CCNA2/PSMD10/PSMB4/PSMD2/DNMT3A/PGK1/BRIP1/PSMA3/SRC/DNMT3B/IRAK1/PSMD12/PSME4/ERO1A/VEGFA/HILPDA/PDK3/GNB1/CA9	24
blue	BP	GO:0009260	ribonucleotide biosynthetic process	28/857	293/18670	0.000208738	0.003411113	0.002919745	PARP1/ATIC/NUP62/NUP210/HPRT1/ACOT7/PAICS/SEC13/TPI1/PGK1/GMPS/DHTKD1/CTPS1/GAPDH/PPAT/RAE1/NUP205/NME7/CAD/PDK3/SLC25A13/TPR/PFKP/NUP107/NME5/NUP153/PAPSS1/POM121C	28
blue	BP	GO:0051298	centrosome duplication	11/857	67/18670	0.000217971	0.003549373	0.003038089	CCNF/NUP62/NDE1/PLK4/STIL/CKAP5/GEN1/XPO1/CHMP4C/CEP76/CHORDC1	11
blue	BP	GO:0045143	homologous chromosome segregation	10/857	57/18670	0.000239146	0.003880418	0.003321447	ESPL1/PLK1/PTTG1/FANCD2/TRIP13/CCNE2/BRIP1/TERF1/CCNE1/HORMAD1	10
blue	BP	GO:0045023	G0 to G1 transition	9/857	47/18670	0.000245331	0.003966755	0.003395347	RAD51/EZH2/E2F1/CBX3/RRM2/RHNO1/CDC7/RBBP4/EED	9
blue	BP	GO:1900180	regulation of protein localization to nucleus	15/857	116/18670	0.000272159	0.004385096	0.003753427	PARP1/NUP62/ECT2/PLK1/NVL/CDK1/GTSE1/CCT5/NOLC1/SRC/OTUD7B/CCT2/TPR/CCT6A/UBR5	15
blue	BP	GO:0007100	mitotic centrosome separation	5/857	14/18670	0.000285038	0.004576556	0.003917307	NEK2/KIF11/NUP62/NDE1/AURKA	5
blue	BP	GO:0019882	antigen processing and presentation	23/857	226/18670	0.000305896	0.004894334	0.00418931	ARF1/AP1M2/PSMD14/KIF4A/PSMA5/KIF11/RACGAP1/KIF23/PDIA3/CENPE/KIF18A/KIF15/KIF2C/SEC13/PSMD10/PSMB4/PSMD2/YTHDF1/PSMA3/KIFAP3/PSMD12/PSME4/MR1	23
blue	BP	GO:0035966	response to topologically incorrect protein	21/857	199/18670	0.000337883	0.00538735	0.004611307	TBL2/HDGF/MANF/SRPRB/HSPE1/ARFGAP1/DNAJA1/EDEM2/KDELR3/HSPA14/SERP1/HSPH1/HSP90AB1/PDIA6/UGGT1/HSPD1/ASNS/SSR1/HSP90AA1/ERO1A/CUL7	21
blue	BP	GO:0062012	regulation of small molecule metabolic process	38/857	459/18670	0.000340917	0.00541693	0.004636626	PARP1/CCNB1/PSMD14/PSMA5/NUP62/ADIPOR1/NUP210/GGPS1/CDK1/SEC13/PSMD10/PSMB4/SHMT2/PSMD2/SQLE/PGK1/PMVK/DUSP12/RAE1/PSMA3/CLK2/FDPS/SRC/PSMD12/AZIN1/NUP205/DHCR7/PSME4/PPIF/NFYA/PDK3/TPR/RORC/PPP1R3D/NUP107/IGFBP4/NUP153/POM121C	38
blue	BP	GO:0006402	mRNA catabolic process	32/857	364/18670	0.000348944	0.005525355	0.004729432	ELAVL1/HNRNPU/PSMD14/SMG7/PSMA5/MAPKAPK2/E2F1/RBM8A/CNOT11/PSMD10/PSMB4/SMG5/SET/PSMD2/EIF4G1/NCBP2/DHX9/YWHAZ/MAGOHB/PSMA3/POLR2D/XPO1/PSMD12/PAIP1/PNPT1/PSME4/FASTKD1/BTG2/YTHDF2/AGO2/SYNCRIP/UPF2	32
blue	BP	GO:0006334	nucleosome assembly	17/857	145/18670	0.000359677	0.005675721	0.004858138	OIP5/ASF1B/RUVBL1/CENPU/HJURP/CENPL/CENPM/MIS18A/CENPK/CENPI/MCM2/SET/CENPA/POLE3/RBBP4/CENPW/SOX9	17
blue	BP	GO:0051299	centrosome separation	5/857	15/18670	0.000411457	0.006470591	0.005538508	NEK2/KIF11/NUP62/NDE1/AURKA	5
blue	BP	GO:0010165	response to X-ray	7/857	31/18670	0.000418703	0.006517573	0.005578722	CASP3/XRCC2/BLM/XRCC5/MSH2/NUCKS1/BRCC3	7
blue	BP	GO:0031572	G2 DNA damage checkpoint	7/857	31/18670	0.000418703	0.006517573	0.005578722	DTL/PLK1/CDK1/DONSON/BLM/NBN/BRCC3	7
blue	BP	GO:0045737	positive regulation of cyclin-dependent protein serine/threonine kinase activity	7/857	31/18670	0.000418703	0.006517573	0.005578722	CCNB1/CKS2/PSRC1/PSMD10/SRC/CDK5R1/CDC6	7
blue	BP	GO:0006165	nucleoside diphosphate phosphorylation	16/857	134/18670	0.000431842	0.006699383	0.005734343	NUP62/NUP210/SEC13/TPI1/PGK1/DHTKD1/GAPDH/RAE1/NUP205/NME7/TPR/PFKP/NUP107/NME5/NUP153/POM121C	16
blue	BP	GO:0032206	positive regulation of telomere maintenance	9/857	51/18670	0.000464861	0.007155541	0.006124791	HNRNPA2B1/NEK2/AURKB/CCT5/PPP1R10/XRCC5/NBN/CCT2/CCT6A	9
blue	BP	GO:0044766	multi-organism transport	11/857	73/18670	0.000470102	0.007155541	0.006124791	NUP62/NUP210/KPNA2/SEC13/RAE1/XPO1/NUP205/TPR/NUP107/NUP153/POM121C	11
blue	BP	GO:1902579	multi-organism localization	11/857	73/18670	0.000470102	0.007155541	0.006124791	NUP62/NUP210/KPNA2/SEC13/RAE1/XPO1/NUP205/TPR/NUP107/NUP153/POM121C	11
blue	BP	GO:0006282	regulation of DNA repair	15/857	122/18670	0.000471905	0.007155541	0.006124791	PARP1/RAD51/PCNA/TIMELESS/UBQLN4/RMI2/POLQ/ACTR2/RAD51AP1/FOXM1/DHX9/PRKDC/RNF8/BRCC3/UBR5	15
blue	BP	GO:1903578	regulation of ATP metabolic process	15/857	122/18670	0.000471905	0.007155541	0.006124791	PARP1/CCNB1/NUP62/NUP210/CDK1/SEC13/SHMT2/PGK1/RAE1/NUP205/PPIF/TPR/NUP107/NUP153/POM121C	15
blue	BP	GO:0006458	'de novo' protein folding	8/857	41/18670	0.000472876	0.007155541	0.006124791	HSPE1/HSPA14/DNAJC2/HSPH1/UGGT1/HSPD1/ERO1A/CCT2	8
blue	BP	GO:0070317	negative regulation of G0 to G1 transition	8/857	41/18670	0.000472876	0.007155541	0.006124791	RAD51/EZH2/E2F1/CBX3/RRM2/CDC7/RBBP4/EED	8
blue	BP	GO:0006541	glutamine metabolic process	6/857	23/18670	0.000473712	0.007155541	0.006124791	GMPS/CTPS1/PPAT/NIT2/ASNS/CAD	6
blue	BP	GO:1901532	regulation of hematopoietic progenitor cell differentiation	12/857	85/18670	0.000487131	0.007334112	0.00627764	PSMD14/PSMA5/PSMD10/PSMB4/PSMD2/PSMA3/PSMD12/PUS7/CBFB/PSME4/YTHDF2/LMO1	12
blue	BP	GO:0090175	regulation of establishment of planar polarity	14/857	110/18670	0.000507064	0.007609271	0.006513162	PSMD14/PSMA5/VANGL1/PSMD10/PSMB4/DVL3/PSMD2/SAPCD2/PSMA3/CELSR3/PTK7/PSMD12/PSME4/VANGL2	14
blue	BP	GO:0046939	nucleotide phosphorylation	16/857	136/18670	0.000509946	0.007627589	0.006528842	NUP62/NUP210/SEC13/TPI1/PGK1/DHTKD1/GAPDH/RAE1/NUP205/NME7/TPR/PFKP/NUP107/NME5/NUP153/POM121C	16
blue	BP	GO:0009116	nucleoside metabolic process	15/857	123/18670	0.000515141	0.00768028	0.006573942	ATIC/HPRT1/ENOPH1/TK1/PNP/GNAI3/GMPS/CTPS1/PPAT/PRPS2/NME7/CAD/APOBEC3B/NME5/MFN1	15
blue	BP	GO:1900182	positive regulation of protein localization to nucleus	11/857	74/18670	0.000529685	0.00787156	0.006737668	PARP1/ECT2/PLK1/CDK1/GTSE1/CCT5/SRC/CCT2/TPR/CCT6A/UBR5	11
blue	BP	GO:0009152	purine ribonucleotide biosynthetic process	26/857	280/18670	0.000537568	0.007962937	0.006815882	PARP1/ATIC/NUP62/NUP210/HPRT1/ACOT7/PAICS/SEC13/TPI1/PGK1/GMPS/DHTKD1/GAPDH/PPAT/RAE1/NUP205/NME7/PDK3/SLC25A13/TPR/PFKP/NUP107/NME5/NUP153/PAPSS1/POM121C	26
blue	BP	GO:0007062	sister chromatid cohesion	10/857	63/18670	0.000552265	0.008128211	0.006957349	BUB1B/ESPL1/FEN1/PLK1/BUB1/CDCA5/CDC20/RAD21/POGZ/HORMAD1	10
blue	BP	GO:0042982	amyloid precursor protein metabolic process	10/857	63/18670	0.000552265	0.008128211	0.006957349	APH1A/CASP3/PSEN2/EFNA1/NCSTN/EFNA3/SOAT1/BACE2/AGO2/TMCC2	10
blue	BP	GO:0006284	base-excision repair	8/857	42/18670	0.000560941	0.008229523	0.007044067	PCNA/LIG1/FEN1/POLQ/DNA2/POLE/HMGA1/MBD4	8
blue	BP	GO:0031503	protein-containing complex localization	26/857	281/18670	0.000567264	0.008295788	0.007100787	HNRNPU/SRSF1/RAB8A/HNRNPA2B1/SMG7/NUP62/NUP210/CHTOP/RBM8A/DDX39A/SEC13/SMG5/BIRC5/NCBP2/MAGOHB/RAE1/KIFAP3/POLR2D/XPO1/NUP205/TPR/TERF1/NUP107/UPF2/NUP153/POM121C	26
blue	BP	GO:0072522	purine-containing compound biosynthetic process	28/857	313/18670	0.000607202	0.008824917	0.007553695	PARP1/ATIC/NUP62/NUP210/HPRT1/ACOT7/PAICS/SEC13/TPI1/PNP/PGK1/GMPS/DHTKD1/GAPDH/PPAT/RAE1/PRPS2/NUP205/NME7/PDK3/SLC25A13/TPR/PFKP/NUP107/NME5/NUP153/PAPSS1/POM121C	28
blue	BP	GO:1902410	mitotic cytokinetic process	6/857	24/18670	0.00060729	0.008824917	0.007553695	ARF1/NUP62/KIF20A/CEP55/KIF20B/CHMP4C	6
blue	BP	GO:0031109	microtubule polymerization or depolymerization	14/857	112/18670	0.000609447	0.008828332	0.007556618	CKAP2/KIF24/NDE1/KIF18A/KIF18B/PSRC1/KIF2C/SKA1/CKAP5/STMN1/CDK5R1/RANBP9/FBXO5/TERF1	14
blue	BP	GO:0007018	microtubule-based movement	26/857	283/18670	0.000630996	0.009111738	0.0077992	HNRNPU/KIF4A/KIF11/RACGAP1/KIF20A/KIF23/KIFC1/KIF24/DLGAP5/NDE1/CENPE/KIF18A/KIF15/KIF18B/KIF2C/KIF14/ACTR2/ACTR3/KIF20B/KIFAP3/RAB1A/KIF21A/TRIM46/LRPPRC/KIF1A/NME5	26
blue	BP	GO:0060964	regulation of gene silencing by miRNA	14/857	113/18670	0.000666887	0.009599831	0.008216983	ELAVL1/NUP62/NUP210/SEC13/EIF4G1/DHX9/RAE1/POLR2D/NUP205/TPR/NUP107/AGO2/NUP153/POM121C	14
blue	BP	GO:0006164	purine nucleotide biosynthetic process	27/857	300/18670	0.000687474	0.009865247	0.008444167	PARP1/ATIC/NUP62/NUP210/HPRT1/ACOT7/PAICS/SEC13/TPI1/PGK1/GMPS/DHTKD1/GAPDH/PPAT/RAE1/PRPS2/NUP205/NME7/PDK3/SLC25A13/TPR/PFKP/NUP107/NME5/NUP153/PAPSS1/POM121C	27
blue	BP	GO:0006090	pyruvate metabolic process	17/857	154/18670	0.000723665	0.010348007	0.008857385	NUP62/NUP210/VDAC1/SEC13/GLO1/TPI1/PGK1/DHTKD1/GAPDH/RAE1/NUP205/PDK3/TPR/PFKP/NUP107/NUP153/POM121C	17
blue	BP	GO:0009166	nucleotide catabolic process	19/857	182/18670	0.000725622	0.010348007	0.008857385	NUP62/NUP210/HPRT1/ACOT7/SEC13/TPI1/PNP/PGK1/DHTKD1/GAPDH/RAE1/MBD4/NUP205/TPR/PFKP/NUP107/PDE7A/NUP153/POM121C	19
blue	BP	GO:0006188	IMP biosynthetic process	4/857	10/18670	0.000741304	0.010441932	0.008937781	ATIC/HPRT1/PAICS/PPAT	4
blue	BP	GO:0007135	meiosis II	4/857	10/18670	0.000741304	0.010441932	0.008937781	BUB1B/BUB1/MASTL/HORMAD1	4
blue	BP	GO:0051255	spindle midzone assembly	4/857	10/18670	0.000741304	0.010441932	0.008937781	KIF4A/RACGAP1/KIF23/AURKB	4
blue	BP	GO:0061983	meiosis II cell cycle process	4/857	10/18670	0.000741304	0.010441932	0.008937781	BUB1B/BUB1/MASTL/HORMAD1	4
blue	BP	GO:2000779	regulation of double-strand break repair	11/857	77/18670	0.000747467	0.010496534	0.008984518	PARP1/RAD51/TIMELESS/UBQLN4/RMI2/POLQ/ACTR2/RAD51AP1/FOXM1/PRKDC/UBR5	11
blue	BP	GO:0034599	cellular response to oxidative stress	27/857	302/18670	0.000760499	0.01064698	0.009113292	FOS/PARP1/PCNA/ECT2/PRDX1/EZH2/CDK1/CCNA2/GLRX2/MAPK13/PPP5C/MELK/FANCD2/PRDX2/SRC/TP53INP1/STAU1/PNPT1/NET1/NR4A2/ERO1A/PPIF/SPHK1/NME5/CYP1B1/PRKRA/PTPRK	27
blue	BP	GO:0051307	meiotic chromosome separation	6/857	25/18670	0.000768319	0.010691271	0.009151202	ESPL1/NCAPH/RMI1/TTK/TOP2A/EME1	6
blue	BP	GO:2000104	negative regulation of DNA-dependent DNA replication	6/857	25/18670	0.000768319	0.010691271	0.009151202	TIMELESS/DONSON/BLM/FBXO5/TERF1/GMNN	6
blue	BP	GO:0016246	RNA interference	5/857	17/18670	0.000785311	0.010861889	0.009297244	DHX9/HENMT1/TSN/AGO2/PRKRA	5
blue	BP	GO:0033262	regulation of nuclear cell cycle DNA replication	5/857	17/18670	0.000785311	0.010861889	0.009297244	DBF4/CDT1/CDC7/DBF4B/TERF1	5
blue	BP	GO:0006096	glycolytic process	14/857	115/18670	0.000795602	0.01097119	0.009390799	NUP62/NUP210/SEC13/TPI1/PGK1/DHTKD1/GAPDH/RAE1/NUP205/TPR/PFKP/NUP107/NUP153/POM121C	14
blue	BP	GO:0048863	stem cell differentiation	24/857	257/18670	0.000798366	0.01097634	0.009395208	HNRNPU/PSMD14/PSMA5/EPCAM/PSMD10/PSMB4/PSMD2/KLHL12/NOLC1/PSMA3/ELL3/JARID2/XRCC5/PSMD12/PUS7/CBFB/PSME4/GBX2/SOX11/YTHDF2/SOX9/LAMA5/LMO1/MSX2	24
blue	BP	GO:1900542	regulation of purine nucleotide metabolic process	16/857	142/18670	0.000820901	0.011252475	0.009631565	PARP1/CCNB1/NUP62/NUP210/CDK1/SEC13/SHMT2/PGK1/RAE1/NUP205/PPIF/PDK3/TPR/NUP107/NUP153/POM121C	16
blue	BP	GO:0044380	protein localization to cytoskeleton	9/857	55/18670	0.000824844	0.011272869	0.009649022	HNRNPU/NUP62/AURKA/STIL/SPAG5/FAM83D/ANLN/TTK/KIF20B	9
blue	BP	GO:0006757	ATP generation from ADP	14/857	116/18670	0.000867448	0.011784969	0.010087354	NUP62/NUP210/SEC13/TPI1/PGK1/DHTKD1/GAPDH/RAE1/NUP205/TPR/PFKP/NUP107/NUP153/POM121C	14
blue	BP	GO:2000736	regulation of stem cell differentiation	14/857	116/18670	0.000867448	0.011784969	0.010087354	HNRNPU/PSMD14/PSMA5/PSMD10/PSMB4/PSMD2/PSMA3/PSMD12/PUS7/CBFB/PSME4/YTHDF2/SOX9/LMO1	14
blue	BP	GO:0009206	purine ribonucleoside triphosphate biosynthetic process	18/857	171/18670	0.000898897	0.012176215	0.010422242	PARP1/NUP62/NUP210/SEC13/TPI1/PGK1/DHTKD1/GAPDH/RAE1/NUP205/NME7/SLC25A13/TPR/PFKP/NUP107/NME5/NUP153/POM121C	18
blue	BP	GO:0010569	regulation of double-strand break repair via homologous recombination	8/857	45/18670	0.00090729	0.01225375	0.010488608	PARP1/RAD51/TIMELESS/UBQLN4/RMI2/POLQ/ACTR2/RAD51AP1	8
blue	BP	GO:0006369	termination of RNA polymerase II transcription	7/857	35/18670	0.000912588	0.012289156	0.010518913	SNRPE/SNRPG/CSTF3/NCBP2/CSTF1/TTF2/SCAF4	7
blue	BP	GO:0006446	regulation of translational initiation	11/857	79/18670	0.000930389	0.012492245	0.010692748	EIF2AK1/EIF4G1/YTHDF1/NCBP2/POLR2D/CDC123/PAIP1/EIF3H/TPR/YTHDF2/AGO2	11
blue	BP	GO:0060147	regulation of posttranscriptional gene silencing	14/857	117/18670	0.000944684	0.012610439	0.010793916	ELAVL1/NUP62/NUP210/SEC13/EIF4G1/DHX9/RAE1/POLR2D/NUP205/TPR/NUP107/AGO2/NUP153/POM121C	14
blue	BP	GO:0060966	regulation of gene silencing by RNA	14/857	117/18670	0.000944684	0.012610439	0.010793916	ELAVL1/NUP62/NUP210/SEC13/EIF4G1/DHX9/RAE1/POLR2D/NUP205/TPR/NUP107/AGO2/NUP153/POM121C	14
blue	BP	GO:0001556	oocyte maturation	6/857	26/18670	0.000960418	0.012730729	0.010896879	CCNB1/AURKA/TRIP13/FBXO5/CDC25B/YTHDF2	6
blue	BP	GO:0006346	methylation-dependent chromatin silencing	6/857	26/18670	0.000960418	0.012730729	0.010896879	HELLS/DNMT1/DNMT3A/MORC2/HDAC1/SETDB1	6
blue	BP	GO:0009145	purine nucleoside triphosphate biosynthetic process	18/857	172/18670	0.000962013	0.012730729	0.010896879	PARP1/NUP62/NUP210/SEC13/TPI1/PGK1/DHTKD1/GAPDH/RAE1/NUP205/NME7/SLC25A13/TPR/PFKP/NUP107/NME5/NUP153/POM121C	18
blue	BP	GO:1901292	nucleoside phosphate catabolic process	19/857	188/18670	0.001073534	0.014165716	0.012125157	NUP62/NUP210/HPRT1/ACOT7/SEC13/TPI1/PNP/PGK1/DHTKD1/GAPDH/RAE1/MBD4/NUP205/TPR/PFKP/NUP107/PDE7A/NUP153/POM121C	19
blue	BP	GO:0009112	nucleobase metabolic process	7/857	36/18670	0.001088582	0.014323113	0.012259881	HPRT1/PAICS/TYMS/GMPS/CTPS1/PPAT/CAD	7
blue	BP	GO:0006140	regulation of nucleotide metabolic process	16/857	146/18670	0.00110773	0.014522631	0.012430658	PARP1/CCNB1/NUP62/NUP210/CDK1/SEC13/SHMT2/PGK1/RAE1/NUP205/PPIF/PDK3/TPR/NUP107/NUP153/POM121C	16
blue	BP	GO:0042866	pyruvate biosynthetic process	14/857	119/18670	0.001116605	0.014522631	0.012430658	NUP62/NUP210/SEC13/TPI1/PGK1/DHTKD1/GAPDH/RAE1/NUP205/TPR/PFKP/NUP107/NUP153/POM121C	14
blue	BP	GO:0009113	purine nucleobase biosynthetic process	4/857	11/18670	0.001122721	0.014522631	0.012430658	HPRT1/PAICS/GMPS/PPAT	4
blue	BP	GO:0030422	production of siRNA involved in RNA interference	4/857	11/18670	0.001122721	0.014522631	0.012430658	HENMT1/TSN/AGO2/PRKRA	4
blue	BP	GO:0045835	negative regulation of meiotic nuclear division	4/857	11/18670	0.001122721	0.014522631	0.012430658	TRIP13/TTK/FBXO5/HORMAD1	4
blue	BP	GO:0070203	regulation of establishment of protein localization to telomere	4/857	11/18670	0.001122721	0.014522631	0.012430658	CCT5/CCT2/CCT6A/TERF1	4
blue	BP	GO:0033238	regulation of cellular amine metabolic process	11/857	81/18670	0.001148836	0.014818694	0.012684074	PSMD14/PSMA5/HPRT1/PSMD10/PSMB4/PSMD2/PSMA3/PSMD12/AZIN1/NR4A2/PSME4	11
blue	BP	GO:0009123	nucleoside monophosphate metabolic process	31/857	375/18670	0.001185795	0.015211357	0.013020174	PARP1/ATIC/CCNB1/NUP62/NUP210/HPRT1/NDUFS2/CDK1/PAICS/SEC13/SHMT2/TPI1/TK1/PGK1/TYMS/GMPS/DHTKD1/GAPDH/PPAT/RAE1/PRPS2/MSH2/NUP205/CAD/PPIF/SLC25A13/TPR/PFKP/NUP107/NUP153/POM121C	31
blue	BP	GO:0090169	regulation of spindle assembly	6/857	27/18670	0.001187399	0.015211357	0.013020174	HNRNPU/PLK1/SPAG5/GPSM2/CHMP4C/TPR	6
blue	BP	GO:1901657	glycosyl compound metabolic process	16/857	147/18670	0.001191404	0.015211357	0.013020174	ATIC/HPRT1/ENOPH1/TK1/PNP/GNAI3/GMPS/CTPS1/PPAT/PRPS2/TRMT12/NME7/CAD/APOBEC3B/NME5/MFN1	16
blue	BP	GO:0001666	response to hypoxia	30/857	359/18670	0.001192528	0.015211357	0.013020174	TBL2/CCNB1/PSMD14/PSMA5/CASP3/PSEN2/E2F1/CCNA2/PSMD10/PSMB4/PSMD2/DNMT3A/PGK1/BRIP1/ADAM15/PSMA3/SRC/DNMT3B/IRAK1/PSMD12/NR4A2/PSME4/ERO1A/VEGFA/HILPDA/PDK3/PLOD1/CD24/GNB1/CA9	30
blue	BP	GO:0016569	covalent chromatin modification	37/857	474/18670	0.001200025	0.015264582	0.013065732	CCNB1/RUVBL1/UHRF1/CHTOP/EZH2/KDM5B/CDK1/AURKA/HELLS/CCNA2/PPP5C/ACTL6A/USP21/DNMT1/ATXN7L3/MRGBP/SET/AURKB/DNMT3A/MORC2/RBBP5/POLE3/CARM1/HDAC1/SETDB1/TET3/JARID2/DNMT3B/KDM2B/NAA40/RNF8/VEGFA/BRCC3/MSL1/UBR5/EED/USP49	37
blue	BP	GO:1901659	glycosyl compound biosynthetic process	8/857	47/18670	0.001220832	0.015486355	0.013255559	HPRT1/TK1/GMPS/CTPS1/TRMT12/NME7/CAD/NME5	8
blue	BP	GO:0048524	positive regulation of viral process	13/857	107/18670	0.001230828	0.015527373	0.013290668	TRIM11/SMARCA4/KPNA2/PPIB/DHX9/SRPK1/TOP2A/TAF11/POLR2D/STAU1/NELFCD/NUCKS1/CHMP4C	13
blue	BP	GO:0098781	ncRNA transcription	13/857	107/18670	0.001230828	0.015527373	0.013290668	INTS7/SMARCA4/CD3EAP/INTS8/NCBP2/GTF3C2/TAF11/ELL3/POLR2D/NOL11/POLR1B/INTS3/TAF13	13
blue	BP	GO:0019058	viral life cycle	28/857	328/18670	0.001245893	0.01567436	0.013416481	TRIM11/TRIM59/NUP62/NUP210/F11R/CDK1/KPNA2/SEC13/PPIB/MORC2/SRPK1/RAE1/TOP2A/SETDB1/RAB1A/HSP90AB1/STAU1/TFRC/XPO1/NUP205/NUCKS1/WWP1/CHMP4C/TPR/NUP107/CXADR/NUP153/POM121C	28
blue	BP	GO:0016925	protein sumoylation	11/857	82/18670	0.00127294	0.015970873	0.013670283	NUP62/NUP210/SAE1/ZMIZ2/RAE1/PIAS3/NUP205/TPR/NUP107/NUP153/POM121C	11
blue	BP	GO:0031935	regulation of chromatin silencing	7/857	37/18670	0.001290141	0.016098712	0.013779706	CDC45/ATAD2/DNMT1/MORC2/HMGA1/SETDB1/NAA40	7
blue	BP	GO:1904358	positive regulation of telomere maintenance via telomere lengthening	7/857	37/18670	0.001290141	0.016098712	0.013779706	HNRNPA2B1/NEK2/AURKB/CCT5/XRCC5/CCT2/CCT6A	7
blue	BP	GO:0060071	Wnt signaling pathway, planar cell polarity pathway	13/857	108/18670	0.001341826	0.016698281	0.014292908	PSMD14/PSMA5/VANGL1/PSMD10/PSMB4/DVL3/PSMD2/PSMA3/CELSR3/PTK7/PSMD12/PSME4/VANGL2	13
blue	BP	GO:0051170	import into nucleus	17/857	163/18670	0.0013655	0.016921058	0.014483594	NUP62/SNRPE/ECT2/SNRPG/IPO9/KPNA2/SNRPD1/NOLC1/PPP1R10/CSE1L/HEATR3/SIX2/TPR/NUP107/UBR5/NUP153/POM121C	17
blue	BP	GO:0009148	pyrimidine nucleoside triphosphate biosynthetic process	5/857	19/18670	0.001367098	0.016921058	0.014483594	TYMS/CTPS1/NME7/CAD/NME5	5
blue	BP	GO:0061077	chaperone-mediated protein folding	9/857	59/18670	0.001384432	0.017089546	0.014627812	PDIA4/HSPE1/PPIB/HSPA14/HSPH1/DNAJC5/ERO1A/CCT2/CHORDC1	9
blue	BP	GO:0071479	cellular response to ionizing radiation	10/857	71/18670	0.001434817	0.017664025	0.015119538	INTS7/RAD51/ECT2/RHNO1/RAD51AP1/POLE3/BLM/XRCC5/NET1/NUCKS1	10
blue	BP	GO:0071168	protein localization to chromatin	6/857	28/18670	0.001453251	0.017843122	0.015272836	PLK1/EZH2/CDCA5/CARM1/RAD21/MSH2	6
blue	BP	GO:0000375	RNA splicing, via transesterification reactions	31/857	382/18670	0.001589851	0.019360267	0.016571437	ELAVL1/HNRNPU/PRCC/SRSF1/HNRNPA2B1/HNRNPF/SNRPE/SF3B4/CCAR1/SNRPG/RBM8A/DDX39A/SNRPD1/CSTF3/NCBP2/DHX9/SRPK1/PRPF4/SNRPA1/MAGOHB/PRPF3/POLR2D/CSTF1/CHERP/MPHOSPH10/COIL/STRAP/ELAVL2/SMNDC1/SYNCRIP/USP49	31
blue	BP	GO:0006305	DNA alkylation	10/857	72/18670	0.001599105	0.019360267	0.016571437	FOS/PARP1/MIS18A/EZH2/GRHL2/GATAD2A/DNMT1/DNMT3A/TET3/DNMT3B	10
blue	BP	GO:0006306	DNA methylation	10/857	72/18670	0.001599105	0.019360267	0.016571437	FOS/PARP1/MIS18A/EZH2/GRHL2/GATAD2A/DNMT1/DNMT3A/TET3/DNMT3B	10
blue	BP	GO:1905330	regulation of morphogenesis of an epithelium	18/857	180/18670	0.001617413	0.019360267	0.016571437	PSMD14/PSMA5/VANGL1/PSMD10/MAGED1/PSMB4/DVL3/PSMD2/SAPCD2/PSMA3/CELSR3/PTK7/PSMD12/PSME4/VEGFA/SIX2/VANGL2/SOX9	18
blue	BP	GO:0090305	nucleic acid phosphodiester bond hydrolysis	26/857	302/18670	0.001622264	0.019360267	0.016571437	PARP1/ISG20L2/RNASEH2A/PCNA/DNASE2/CASP3/FEN1/EXO1/DNA2/CSTF3/GEN1/POLE/RFC4/NCBP2/EME1/TDP1/DCLRE1A/PNPT1/RPP40/RPP38/AEN/TDP2/TSN/DCLRE1C/HORMAD1/AGO2	26
blue	BP	GO:0007077	mitotic nuclear envelope disassembly	4/857	12/18670	0.001623193	0.019360267	0.016571437	CCNB1/PLK1/CCNB2/CDK1	4
blue	BP	GO:0031507	heterochromatin assembly	4/857	12/18670	0.001623193	0.019360267	0.016571437	HELLS/POLE3/HMGA1/TPR	4
blue	BP	GO:0034244	negative regulation of transcription elongation from RNA polymerase II promoter	4/857	12/18670	0.001623193	0.019360267	0.016571437	HNRNPU/EZH2/NELFCD/RNF8	4
blue	BP	GO:0051095	regulation of helicase activity	4/857	12/18670	0.001623193	0.019360267	0.016571437	CHTOP/MCM2/SSBP1/MSH2	4
blue	BP	GO:0070202	regulation of establishment of protein localization to chromosome	4/857	12/18670	0.001623193	0.019360267	0.016571437	CCT5/CCT2/CCT6A/TERF1	4
blue	BP	GO:0072697	protein localization to cell cortex	4/857	12/18670	0.001623193	0.019360267	0.016571437	PLK1/ANLN/SAPCD2/GPSM2	4
blue	BP	GO:0001736	establishment of planar polarity	14/857	124/18670	0.001664311	0.019748104	0.016903407	PSMD14/PSMA5/VANGL1/PSMD10/PSMB4/DVL3/PSMD2/SAPCD2/PSMA3/CELSR3/PTK7/PSMD12/PSME4/VANGL2	14
blue	BP	GO:0007164	establishment of tissue polarity	14/857	124/18670	0.001664311	0.019748104	0.016903407	PSMD14/PSMA5/VANGL1/PSMD10/PSMB4/DVL3/PSMD2/SAPCD2/PSMA3/CELSR3/PTK7/PSMD12/PSME4/VANGL2	14
blue	BP	GO:0034248	regulation of cellular amide metabolic process	37/857	483/18670	0.001670774	0.019773694	0.01692531	EIF2AK1/ELAVL1/SRP9/CASP3/RBM8A/CNOT11/LSM14B/SHMT2/EFNA1/EIF4G1/YTHDF1/NCBP2/DHX9/TYMS/NOLC1/LARP4B/MRPL13/SOX4/GAPDH/EIF4E2/CTSA/POLR2D/SERP1/CDC123/PAIP1/PUS7/EIF3H/RNF139/CDK4/PDK3/LRPPRC/TPR/SPHK1/BTG2/YTHDF2/AGO2/SYNCRIP	37
blue	BP	GO:0019886	antigen processing and presentation of exogenous peptide antigen via MHC class II	12/857	98/18670	0.001747988	0.020551992	0.017591495	ARF1/AP1M2/KIF4A/KIF11/RACGAP1/KIF23/CENPE/KIF18A/KIF15/KIF2C/SEC13/KIFAP3	12
blue	BP	GO:0031124	mRNA 3'-end processing	12/857	98/18670	0.001747988	0.020551992	0.017591495	SRSF1/CCNB1/CHTOP/RBM8A/BARD1/DDX39A/CSTF3/NCBP2/MAGOHB/POLR2D/CSTF1/PNPT1	12
blue	BP	GO:0048193	Golgi vesicle transport	30/857	368/18670	0.001749963	0.020551992	0.017591495	ARF1/RABIF/RAB8A/STX6/SCAMP3/KIF4A/KIF11/RACGAP1/KIF23/COPA/COPB2/YKT6/CENPE/TFG/KIF18A/KDELR2/KIF15/KIF2C/SEC13/ARFGAP1/KLHL12/CNIH4/GOLT1A/KDELR3/KIFAP3/LYPLA1/RAB1A/GOLPH3L/RNF139/PRKCI	30
blue	BP	GO:0072698	protein localization to microtubule cytoskeleton	8/857	50/18670	0.001846764	0.02163352	0.01851723	HNRNPU/NUP62/AURKA/STIL/SPAG5/FAM83D/TTK/KIF20B	8
blue	BP	GO:0006354	DNA-templated transcription, elongation	13/857	112/18670	0.001872448	0.021878582	0.018726991	HNRNPU/HMGN1/EZH2/CD3EAP/ADRM1/NCBP2/ELL3/POLR2D/NELFCD/POLR1B/RNF8/TAF1A/TAF1D	13
blue	BP	GO:0034614	cellular response to reactive oxygen species	17/857	168/18670	0.001895185	0.022088039	0.018906276	FOS/PCNA/ECT2/PRDX1/EZH2/CDK1/CCNA2/GLRX2/MAPK13/PPP5C/PRDX2/SRC/NET1/PPIF/SPHK1/CYP1B1/PTPRK	17
blue	BP	GO:0036293	response to decreased oxygen levels	30/857	370/18670	0.001900632	0.02209545	0.018912619	TBL2/CCNB1/PSMD14/PSMA5/CASP3/PSEN2/E2F1/CCNA2/PSMD10/PSMB4/PSMD2/DNMT3A/PGK1/BRIP1/ADAM15/PSMA3/SRC/DNMT3B/IRAK1/PSMD12/NR4A2/PSME4/ERO1A/VEGFA/HILPDA/PDK3/PLOD1/CD24/GNB1/CA9	30
blue	BP	GO:0009161	ribonucleoside monophosphate metabolic process	29/857	354/18670	0.00192484	0.022320366	0.019105136	PARP1/ATIC/CCNB1/NUP62/NUP210/HPRT1/NDUFS2/CDK1/PAICS/SEC13/SHMT2/TPI1/PGK1/GMPS/DHTKD1/GAPDH/PPAT/RAE1/PRPS2/MSH2/NUP205/CAD/PPIF/SLC25A13/TPR/PFKP/NUP107/NUP153/POM121C	29
blue	BP	GO:0046031	ADP metabolic process	14/857	126/18670	0.001938474	0.02242185	0.019192001	NUP62/NUP210/SEC13/TPI1/PGK1/DHTKD1/GAPDH/RAE1/NUP205/TPR/PFKP/NUP107/NUP153/POM121C	14
blue	BP	GO:0018209	peptidyl-serine modification	27/857	322/18670	0.001950968	0.022509659	0.019267162	PARP1/CCNB1/MAPKAPK2/SBK1/PLK1/CDK1/AURKA/MAPK13/AURKB/TTK/EIF4G1/CDC7/MARK2/SRC/CDK5R1/MASTL/GALNT2/HSP90AB1/PRKDC/PAK2/MAP3K13/HSP90AA1/VEGFA/PDK3/PRKCI/STK38/GALNT3	27
blue	BP	GO:0006521	regulation of cellular amino acid metabolic process	9/857	62/18670	0.001977869	0.022762848	0.019483879	PSMD14/PSMA5/PSMD10/PSMB4/PSMD2/PSMA3/PSMD12/AZIN1/PSME4	9
blue	BP	GO:0051781	positive regulation of cell division	11/857	87/18670	0.002069805	0.023761363	0.020338559	NUP62/RACGAP1/KIF23/ECT2/KIF14/AURKB/KIF20B/CDC25B/CDC6/VEGFA/CSPP1	11
blue	BP	GO:2001020	regulation of response to DNA damage stimulus	20/857	214/18670	0.00208231	0.023826755	0.020394532	PARP1/RAD51/PCNA/TIMELESS/UBQLN4/RMI2/POLQ/PSMD10/ACTR2/RAD51AP1/FOXM1/DHX9/PPP1R10/ELL3/FBXO5/PRKDC/RFWD3/RNF8/BRCC3/UBR5	20
blue	BP	GO:0017038	protein import	19/857	199/18670	0.002085879	0.023826755	0.020394532	TIMM17A/NUP62/ECT2/IPO9/TOMM40/KPNA2/NOLC1/PPP1R10/CSE1L/HEATR3/HSPD1/HSP90AA1/SIX2/TPR/PEX2/NUP107/UBR5/NUP153/POM121C	19
blue	BP	GO:0001738	morphogenesis of a polarized epithelium	15/857	141/18670	0.002100065	0.023841301	0.020406982	PSMD14/PSMA5/VANGL1/PSMD10/PSMB4/DVL3/PSMD2/SAPCD2/PSMA3/CELSR3/PTK7/PSMD12/PSME4/VANGL2/LAMA5	15
blue	BP	GO:0009411	response to UV	15/857	141/18670	0.002100065	0.023841301	0.020406982	PARP1/DTL/PCNA/CASP3/FEN1/HMGN1/PBK/MAPK13/RHNO1/AURKB/BMF/TP53INP1/MSH2/ACTR5/PTPRK	15
blue	BP	GO:0048146	positive regulation of fibroblast proliferation	8/857	51/18670	0.002103862	0.023841301	0.020406982	CCNB1/E2F1/CCNA2/DHX9/PRKDC/CDC6/CDK4/SPHK1	8
blue	BP	GO:0001844	protein insertion into mitochondrial membrane involved in apoptotic signaling pathway	6/857	30/18670	0.002118304	0.023841301	0.020406982	E2F1/YWHAH/YWHAZ/BMF/TP53BP2/YWHAQ	6
blue	BP	GO:0044818	mitotic G2/M transition checkpoint	6/857	30/18670	0.002118304	0.023841301	0.020406982	CDK1/DONSON/BLM/TOPBP1/NBN/CDC6	6
blue	BP	GO:0061842	microtubule organizing center localization	6/857	30/18670	0.002118304	0.023841301	0.020406982	NDE1/MAD2L1/AURKA/ASPM/ARPC5/GPSM2	6
blue	BP	GO:1902275	regulation of chromatin organization	18/857	185/18670	0.002193853	0.024631225	0.021083118	HNRNPU/CCNB1/CHTOP/CDC45/MKI67/ATAD2/DNMT1/SET/MORC2/HMGA1/SETDB1/JARID2/DNMT3B/NAA40/VEGFA/TPR/UBR5/EED	18
blue	BP	GO:0009199	ribonucleoside triphosphate metabolic process	28/857	341/18670	0.002207167	0.024720273	0.021159338	PARP1/CCNB1/NUP62/NUP210/NDUFS2/CDK1/SEC13/SHMT2/TPI1/PGK1/GNAI3/DHTKD1/CTPS1/GAPDH/RAE1/MSH2/NUP205/NME7/CAD/PPIF/SLC25A13/TPR/PFKP/NUP107/NME5/MFN1/NUP153/POM121C	28
blue	BP	GO:0000212	meiotic spindle organization	4/857	13/18670	0.002259982	0.025051511	0.021442863	ESPL1/AURKA/ASPM/FBXO5	4
blue	BP	GO:0046040	IMP metabolic process	4/857	13/18670	0.002259982	0.025051511	0.021442863	ATIC/HPRT1/PAICS/PPAT	4
blue	BP	GO:0046831	regulation of RNA export from nucleus	4/857	13/18670	0.002259982	0.025051511	0.021442863	NCBP2/DHX9/TPR/NUP153	4
blue	BP	GO:0000018	regulation of DNA recombination	12/857	101/18670	0.002264019	0.025051511	0.021442863	PARP1/RAD51/TIMELESS/UBQLN4/RMI2/POLQ/KPNA2/ACTR2/RAD51AP1/BLM/TFRC/MSH2	12
blue	BP	GO:0002495	antigen processing and presentation of peptide antigen via MHC class II	12/857	101/18670	0.002264019	0.025051511	0.021442863	ARF1/AP1M2/KIF4A/KIF11/RACGAP1/KIF23/CENPE/KIF18A/KIF15/KIF2C/SEC13/KIFAP3	12
blue	BP	GO:0051438	regulation of ubiquitin-protein transferase activity	8/857	52/18670	0.002388274	0.026362869	0.022565321	PLK1/MAD2L1/UBE2S/UBE2C/CDC20/RAB1A/MASTL/FBXO5	8
blue	BP	GO:0048511	rhythmic process	25/857	295/18670	0.002441177	0.026882217	0.023009857	EGR3/HNRNPU/DTL/PCNA/TIMELESS/CASP3/EZH2/KDM5B/CBX3/CDK1/MAGED1/DHX9/TYMS/HDAC1/TOP2A/SRC/CDK5R1/PRKDC/PSPC1/OPN3/CDK4/NFYA/GPR157/RORC/OPRK1	25
blue	BP	GO:0002504	antigen processing and presentation of peptide or polysaccharide antigen via MHC class II	12/857	102/18670	0.002461376	0.027039806	0.023144745	ARF1/AP1M2/KIF4A/KIF11/RACGAP1/KIF23/CENPE/KIF18A/KIF15/KIF2C/SEC13/KIFAP3	12
blue	BP	GO:0009132	nucleoside diphosphate metabolic process	16/857	158/18670	0.002521605	0.027554268	0.023585099	NUP62/NUP210/SEC13/TPI1/PGK1/DHTKD1/GAPDH/RAE1/NUP205/NME7/TPR/PFKP/NUP107/NME5/NUP153/POM121C	16
blue	BP	GO:0043467	regulation of generation of precursor metabolites and energy	16/857	158/18670	0.002521605	0.027554268	0.023585099	CCNB1/NUP62/NUP210/CDK1/SEC13/SHMT2/PGK1/RAE1/PNPT1/NUP205/PPIF/TPR/PPP1R3D/NUP107/NUP153/POM121C	16
blue	BP	GO:0040020	regulation of meiotic nuclear division	6/857	31/18670	0.002526208	0.027554268	0.023585099	TRIP13/CDC20/TTK/FBXO5/HORMAD1/MSX2	6
blue	BP	GO:0070482	response to oxygen levels	31/857	394/18670	0.002561831	0.027876607	0.023861005	TBL2/CCNB1/PSMD14/PSMA5/CASP3/PSEN2/E2F1/CCNA2/PSMD10/PSMB4/PSMD2/DNMT3A/PGK1/BRIP1/ADAM15/PSMA3/SRC/DNMT3B/IRAK1/PSMD12/NR4A2/PSME4/ERO1A/VEGFA/CDK4/HILPDA/PDK3/PLOD1/CD24/GNB1/CA9	31
blue	BP	GO:0006997	nucleus organization	14/857	130/18670	0.002599623	0.028220968	0.024155761	CCNB1/PLK1/CCNB2/CDK1/SRPK1/NOLC1/NUP205/POLR1B/RNF8/PSME4/CHMP4C/TPR/NUP107/NUP153	14
blue	BP	GO:0061418	regulation of transcription from RNA polymerase II promoter in response to hypoxia	10/857	77/18670	0.002664271	0.028854563	0.024698088	PSMD14/PSMA5/PSMD10/PSMB4/PSMD2/PSMA3/PSMD12/PSME4/VEGFA/CA9	10
blue	BP	GO:0009141	nucleoside triphosphate metabolic process	29/857	362/18670	0.002672915	0.028880064	0.024719915	PARP1/CCNB1/NUP62/NUP210/NDUFS2/CDK1/SEC13/SHMT2/TPI1/PGK1/TYMS/GNAI3/DHTKD1/CTPS1/GAPDH/RAE1/MSH2/NUP205/NME7/CAD/PPIF/SLC25A13/TPR/PFKP/NUP107/NME5/MFN1/NUP153/POM121C	29
blue	BP	GO:0000377	RNA splicing, via transesterification reactions with bulged adenosine as nucleophile	30/857	379/18670	0.002724952	0.029304404	0.02508313	ELAVL1/HNRNPU/PRCC/SRSF1/HNRNPA2B1/HNRNPF/SNRPE/SF3B4/CCAR1/SNRPG/RBM8A/DDX39A/SNRPD1/CSTF3/NCBP2/DHX9/SRPK1/PRPF4/SNRPA1/MAGOHB/PRPF3/POLR2D/CSTF1/CHERP/COIL/STRAP/ELAVL2/SMNDC1/SYNCRIP/USP49	30
blue	BP	GO:0000398	mRNA splicing, via spliceosome	30/857	379/18670	0.002724952	0.029304404	0.02508313	ELAVL1/HNRNPU/PRCC/SRSF1/HNRNPA2B1/HNRNPF/SNRPE/SF3B4/CCAR1/SNRPG/RBM8A/DDX39A/SNRPD1/CSTF3/NCBP2/DHX9/SRPK1/PRPF4/SNRPA1/MAGOHB/PRPF3/POLR2D/CSTF1/CHERP/COIL/STRAP/ELAVL2/SMNDC1/SYNCRIP/USP49	30
blue	BP	GO:0045739	positive regulation of DNA repair	9/857	65/18670	0.002758563	0.029560831	0.025302618	PARP1/PCNA/TIMELESS/ACTR2/FOXM1/DHX9/PRKDC/RNF8/BRCC3	9
blue	BP	GO:0007063	regulation of sister chromatid cohesion	5/857	22/18670	0.002761672	0.029560831	0.025302618	ESPL1/FEN1/BUB1/CDCA5/RAD21	5
blue	BP	GO:0006754	ATP biosynthetic process	16/857	160/18670	0.002862698	0.030570947	0.026167228	PARP1/NUP62/NUP210/SEC13/TPI1/PGK1/DHTKD1/GAPDH/RAE1/NUP205/SLC25A13/TPR/PFKP/NUP107/NUP153/POM121C	16
blue	BP	GO:0016579	protein deubiquitination	24/857	283/18670	0.002921006	0.03112125	0.026638261	PSMD14/PSMA5/RUVBL1/CDK1/BARD1/CCNA2/ACTL6A/USP21/PSMD10/ATXN7L3/PSMB4/SHMT2/PSMD2/CDC20/ADRM1/PSMA3/OTUD7B/PSMD12/ACTR5/STAM/PSME4/SPATA2/BRCC3/USP49	24
blue	BP	GO:0006999	nuclear pore organization	4/857	14/18670	0.00304996	0.032189327	0.027552482	NUP205/TPR/NUP107/NUP153	4
blue	BP	GO:0032785	negative regulation of DNA-templated transcription, elongation	4/857	14/18670	0.00304996	0.032189327	0.027552482	HNRNPU/EZH2/NELFCD/RNF8	4
blue	BP	GO:1901070	guanosine-containing compound biosynthetic process	4/857	14/18670	0.00304996	0.032189327	0.027552482	HPRT1/GMPS/NME7/NME5	4
blue	BP	GO:1904814	regulation of protein localization to chromosome, telomeric region	4/857	14/18670	0.00304996	0.032189327	0.027552482	CCT5/CCT2/CCT6A/TERF1	4
blue	BP	GO:0031647	regulation of protein stability	24/857	284/18670	0.003056304	0.032189327	0.027552482	CASP3/PLK1/GTSE1/AURKA/RNF149/DVL3/CCT5/EFNA1/PPIB/SOX4/GAPDH/CTSA/SRC/HSP90AB1/TRIM24/GTPBP4/PRKDC/HSPD1/HSP90AA1/RNF139/CCT2/CCT6A/PEX2/PRKRA	24
blue	BP	GO:0006520	cellular amino acid metabolic process	29/857	366/18670	0.003131922	0.032856126	0.028123229	PSMD14/PSMA5/ALDH18A1/SMS/FARSA/ENOPH1/PSMD10/PSMB4/SHMT2/PSMD2/GMPS/CTPS1/PPAT/PSMA3/NIT2/SLC7A8/PTS/YARS2/P4HA1/PSMD12/AZIN1/ASNS/CAD/PSME4/ERO1A/CBS/SLC25A32/PLOD1/OAT	29
blue	BP	GO:0019359	nicotinamide nucleotide biosynthetic process	15/857	147/18670	0.003148235	0.032856126	0.028123229	NUP62/NUP210/SEC13/TPI1/PGK1/IDH2/DHTKD1/GAPDH/RAE1/NUP205/TPR/PFKP/NUP107/NUP153/POM121C	15
blue	BP	GO:0019363	pyridine nucleotide biosynthetic process	15/857	147/18670	0.003148235	0.032856126	0.028123229	NUP62/NUP210/SEC13/TPI1/PGK1/IDH2/DHTKD1/GAPDH/RAE1/NUP205/TPR/PFKP/NUP107/NUP153/POM121C	15
blue	BP	GO:0071236	cellular response to antibiotic	15/857	147/18670	0.003148235	0.032856126	0.028123229	PCNA/TIMELESS/ECT2/EZH2/CDK1/MAPK13/PPP5C/ACTR2/DNMT3A/SRC/TP53INP1/NET1/PPIF/SPHK1/CYP1B1	15
blue	BP	GO:0009163	nucleoside biosynthetic process	7/857	43/18670	0.003181554	0.033128562	0.028356421	HPRT1/TK1/GMPS/CTPS1/NME7/CAD/NME5	7
blue	BP	GO:0019083	viral transcription	17/857	177/18670	0.003282825	0.03410573	0.029192829	TRIM11/NUP62/NUP210/SMARCA4/SEC13/DHX9/HDAC1/RAE1/TAF11/POLR2D/NELFCD/NUP205/NUCKS1/TPR/NUP107/NUP153/POM121C	17
blue	BP	GO:0008380	RNA splicing	35/857	469/18670	0.003360974	0.034838808	0.029820307	ELAVL1/HNRNPU/PRCC/SRSF1/HNRNPA2B1/HNRNPF/ESRP1/SNRPE/SF3B4/CCAR1/SNRPG/RBM8A/DDX39A/SNRPD1/CSTF3/NCBP2/DHX9/SRPK1/PRPF4/SNRPA1/MAGOHB/CLK2/PRPF3/POLR2D/CSTF1/CHERP/MPHOSPH10/COIL/TTF2/STRAP/ELAVL2/SMNDC1/SYNCRIP/IVNS1ABP/USP49	35
blue	BP	GO:0009147	pyrimidine nucleoside triphosphate metabolic process	5/857	23/18670	0.003397216	0.035135172	0.030073981	TYMS/CTPS1/NME7/CAD/NME5	5
blue	BP	GO:0070830	bicellular tight junction assembly	8/857	55/18670	0.003425073	0.035343678	0.030252451	ECT2/F11R/GRHL2/RAB13/MTDH/CBFB/MARVELD3/PRKCI	8
blue	BP	GO:0006342	chromatin silencing	13/857	120/18670	0.003455425	0.035576937	0.030452109	EZH2/CDC45/HELLS/ATAD2/DNMT1/DNMT3A/MORC2/POLE3/HMGA1/HDAC1/SETDB1/NAA40/EED	13
blue	BP	GO:0043161	proteasome-mediated ubiquitin-dependent protein catabolic process	32/857	419/18670	0.003480751	0.035757509	0.03060667	RNF187/CCNF/CCNB1/PSMD14/PSMA5/BUB1B/UBQLN4/PLK1/PBK/PTTG1/CDK1/MAD2L1/UBE2S/AURKA/KIF14/UBE2C/PSMD10/PSMB4/PSMD2/AURKB/CDC20/EDEM2/PSMA3/BUB3/DDA1/HSP90AB1/SMARCC1/FBXO5/PSMD12/PSME4/WWP1/RNF19A	32
blue	BP	GO:0051204	protein insertion into mitochondrial membrane	6/857	33/18670	0.003515327	0.035906342	0.030734064	E2F1/YWHAH/YWHAZ/BMF/TP53BP2/YWHAQ	6
blue	BP	GO:0051443	positive regulation of ubiquitin-protein transferase activity	6/857	33/18670	0.003515327	0.035906342	0.030734064	PLK1/UBE2S/UBE2C/CDC20/RAB1A/MASTL	6
blue	BP	GO:0035690	cellular response to drug	29/857	369/18670	0.003518696	0.035906342	0.030734064	RAD51/PCNA/TIMELESS/ECT2/EZH2/CDK1/CCNA2/RNF149/MAPK13/PPP5C/DNMT3A/PPAT/BLM/ADAM15/SRC/TP53INP1/CDK5R1/DNMT3B/HSP90AB1/TFRC/NET1/CAD/PPIF/CDK4/SLC31A1/GNB1/SPHK1/SOX9/CYP1B1	29
blue	BP	GO:0016570	histone modification	34/857	454/18670	0.003609436	0.036750618	0.031456723	CCNB1/RUVBL1/UHRF1/CHTOP/EZH2/KDM5B/CDK1/AURKA/CCNA2/PPP5C/ACTL6A/USP21/DNMT1/ATXN7L3/MRGBP/SET/AURKB/RBBP5/POLE3/CARM1/HDAC1/SETDB1/TET3/JARID2/DNMT3B/KDM2B/NAA40/RNF8/VEGFA/BRCC3/MSL1/UBR5/EED/USP49	34
blue	BP	GO:0007019	microtubule depolymerization	7/857	44/18670	0.00363651	0.036944368	0.031622563	CKAP2/KIF24/KIF18A/KIF18B/KIF2C/CKAP5/STMN1	7
blue	BP	GO:0030177	positive regulation of Wnt signaling pathway	17/857	179/18670	0.003684577	0.03735006	0.031969815	PSMD14/PSMA5/RUVBL1/SMARCA4/DEPDC1B/ASPM/PSMD10/PSMB4/PSMD2/SOX4/PSMA3/SRC/PTK7/PSMD12/PSME4/UBR5/ATP6V1C2	17
blue	BP	GO:0031123	RNA 3'-end processing	15/857	150/18670	0.003814977	0.038402249	0.032870438	SRSF1/INTS7/CCNB1/CHTOP/RBM8A/BARD1/DDX39A/INTS8/CSTF3/NCBP2/MAGOHB/POLR2D/CSTF1/PNPT1/LIN28B	15
blue	BP	GO:0035567	non-canonical Wnt signaling pathway	15/857	150/18670	0.003814977	0.038402249	0.032870438	PSMD14/PSMA5/VANGL1/PSMD10/PSMB4/DVL3/PSMD2/PSMA3/CELSR3/PTK7/PSMD12/PSME4/GNB1/VANGL2/AGO2	15
blue	BP	GO:0072525	pyridine-containing compound biosynthetic process	15/857	150/18670	0.003814977	0.038402249	0.032870438	NUP62/NUP210/SEC13/TPI1/PGK1/IDH2/DHTKD1/GAPDH/RAE1/NUP205/TPR/PFKP/NUP107/NUP153/POM121C	15
blue	BP	GO:0044728	DNA methylation or demethylation	11/857	94/18670	0.003821827	0.038402249	0.032870438	FOS/PARP1/MIS18A/EZH2/GRHL2/GATAD2A/DNMT1/DNMT3A/TET3/DNMT3B/APOBEC3B	11
blue	BP	GO:0120192	tight junction assembly	8/857	56/18670	0.003838679	0.038487371	0.032943298	ECT2/F11R/GRHL2/RAB13/MTDH/CBFB/MARVELD3/PRKCI	8
blue	BP	GO:0007292	female gamete generation	14/857	136/18670	0.003929967	0.039316791	0.033653241	CCNB1/NCAPH/PLK1/AURKA/ASPM/TRIP13/TTK/TOP2A/SRC/MASTL/FBXO5/CDC25B/YTHDF2/HORMAD1	14
blue	BP	GO:0009209	pyrimidine ribonucleoside triphosphate biosynthetic process	4/857	15/18670	0.004009416	0.039679388	0.033963606	CTPS1/NME7/CAD/NME5	4
blue	BP	GO:0032239	regulation of nucleobase-containing compound transport	4/857	15/18670	0.004009416	0.039679388	0.033963606	NCBP2/DHX9/TPR/NUP153	4
blue	BP	GO:0042983	amyloid precursor protein biosynthetic process	4/857	15/18670	0.004009416	0.039679388	0.033963606	NCSTN/SOAT1/BACE2/AGO2	4
blue	BP	GO:0042984	regulation of amyloid precursor protein biosynthetic process	4/857	15/18670	0.004009416	0.039679388	0.033963606	NCSTN/SOAT1/BACE2/AGO2	4
blue	BP	GO:1904874	positive regulation of telomerase RNA localization to Cajal body	4/857	15/18670	0.004009416	0.039679388	0.033963606	RUVBL1/CCT5/CCT2/CCT6A	4
blue	BP	GO:0032212	positive regulation of telomere maintenance via telomerase	6/857	34/18670	0.004105799	0.040458859	0.034630794	NEK2/AURKB/CCT5/XRCC5/CCT2/CCT6A	6
blue	BP	GO:0042558	pteridine-containing compound metabolic process	6/857	34/18670	0.004105799	0.040458859	0.034630794	ATIC/MTHFD2/SHMT2/TYMS/PTS/SLC25A32	6
blue	BP	GO:0009167	purine ribonucleoside monophosphate metabolic process	27/857	340/18670	0.004139205	0.040614289	0.034763835	PARP1/ATIC/CCNB1/NUP62/NUP210/HPRT1/NDUFS2/CDK1/PAICS/SEC13/SHMT2/TPI1/PGK1/GMPS/DHTKD1/GAPDH/PPAT/RAE1/MSH2/NUP205/PPIF/SLC25A13/TPR/PFKP/NUP107/NUP153/POM121C	27
blue	BP	GO:0048255	mRNA stabilization	7/857	45/18670	0.004139261	0.040614289	0.034763835	ELAVL1/HNRNPU/MAPKAPK2/E2F1/DHX9/PAIP1/SYNCRIP	7
blue	BP	GO:0006417	regulation of translation	32/857	424/18670	0.004156518	0.040696653	0.034834335	EIF2AK1/ELAVL1/SRP9/RBM8A/CNOT11/LSM14B/SHMT2/EIF4G1/YTHDF1/NCBP2/DHX9/TYMS/NOLC1/LARP4B/MRPL13/SOX4/GAPDH/EIF4E2/POLR2D/SERP1/CDC123/PAIP1/PUS7/EIF3H/RNF139/CDK4/LRPPRC/TPR/BTG2/YTHDF2/AGO2/SYNCRIP	32
blue	BP	GO:1903829	positive regulation of cellular protein localization	26/857	324/18670	0.004221055	0.041240605	0.035299931	PARP1/NUP62/SAE1/ECT2/PLK1/E2F1/CDK1/GTSE1/NDC80/YWHAH/CDT1/CCT5/GPSM2/YWHAZ/EDEM2/KIF20B/SRC/CDK5R1/HSP90AB1/TP53BP2/CCT2/TPR/CCT6A/PRKCI/YWHAQ/UBR5	26
blue	BP	GO:0034644	cellular response to UV	10/857	82/18670	0.004233579	0.041275146	0.035329497	PARP1/PCNA/PBK/MAPK13/RHNO1/AURKB/BMF/TP53INP1/ACTR5/PTPRK	10
blue	BP	GO:0009126	purine nucleoside monophosphate metabolic process	27/857	341/18670	0.004305335	0.041885804	0.035852189	PARP1/ATIC/CCNB1/NUP62/NUP210/HPRT1/NDUFS2/CDK1/PAICS/SEC13/SHMT2/TPI1/PGK1/GMPS/DHTKD1/GAPDH/PPAT/RAE1/MSH2/NUP205/PPIF/SLC25A13/TPR/PFKP/NUP107/NUP153/POM121C	27
blue	BP	GO:0009135	purine nucleoside diphosphate metabolic process	14/857	138/18670	0.004480156	0.043402697	0.037150576	NUP62/NUP210/SEC13/TPI1/PGK1/DHTKD1/GAPDH/RAE1/NUP205/TPR/PFKP/NUP107/NUP153/POM121C	14
blue	BP	GO:0009179	purine ribonucleoside diphosphate metabolic process	14/857	138/18670	0.004480156	0.043402697	0.037150576	NUP62/NUP210/SEC13/TPI1/PGK1/DHTKD1/GAPDH/RAE1/NUP205/TPR/PFKP/NUP107/NUP153/POM121C	14
blue	BP	GO:0002474	antigen processing and presentation of peptide antigen via MHC class I	11/857	96/18670	0.004495479	0.043459453	0.037199156	PSMD14/PSMA5/PDIA3/SEC13/PSMD10/PSMB4/PSMD2/PSMA3/PSMD12/PSME4/MR1	11
blue	BP	GO:0048145	regulation of fibroblast proliferation	10/857	83/18670	0.004620665	0.04457583	0.03815472	CCNB1/E2F1/CCNA2/DHX9/TP53INP1/PRKDC/CDC6/CDK4/PEX2/SPHK1	10
blue	BP	GO:0042455	ribonucleoside biosynthetic process	6/857	35/18670	0.004766463	0.045885952	0.03927612	HPRT1/GMPS/CTPS1/NME7/CAD/NME5	6
blue	BP	GO:0000729	DNA double-strand break processing	5/857	25/18670	0.00497218	0.04776621	0.040885528	BARD1/DNA2/BRIP1/BLM/NBN	5
blue	BP	GO:0048144	fibroblast proliferation	10/857	84/18670	0.005035045	0.04826916	0.041316029	CCNB1/E2F1/CCNA2/DHX9/TP53INP1/PRKDC/CDC6/CDK4/PEX2/SPHK1	10
blue	BP	GO:0009185	ribonucleoside diphosphate metabolic process	14/857	140/18670	0.005091108	0.04870493	0.041689026	NUP62/NUP210/SEC13/TPI1/PGK1/DHTKD1/GAPDH/RAE1/NUP205/TPR/PFKP/NUP107/NUP153/POM121C	14
blue	BP	GO:0009208	pyrimidine ribonucleoside triphosphate metabolic process	4/857	16/18670	0.005153896	0.0487973	0.04176809	CTPS1/NME7/CAD/NME5	4
blue	BP	GO:0030397	membrane disassembly	4/857	16/18670	0.005153896	0.0487973	0.04176809	CCNB1/PLK1/CCNB2/CDK1	4
blue	BP	GO:0051081	nuclear envelope disassembly	4/857	16/18670	0.005153896	0.0487973	0.04176809	CCNB1/PLK1/CCNB2/CDK1	4
blue	BP	GO:0051447	negative regulation of meiotic cell cycle	4/857	16/18670	0.005153896	0.0487973	0.04176809	TRIP13/TTK/FBXO5/HORMAD1	4
blue	BP	GO:0070200	establishment of protein localization to telomere	4/857	16/18670	0.005153896	0.0487973	0.04176809	CCT5/CCT2/CCT6A/TERF1	4
blue	BP	GO:0009119	ribonucleoside metabolic process	11/857	98/18670	0.005260158	0.049700919	0.042541544	HPRT1/ENOPH1/PNP/GNAI3/GMPS/CTPS1/NME7/CAD/APOBEC3B/NME5/MFN1	11
blue	BP	GO:0035722	interleukin-12-mediated signaling pathway	7/857	47/18670	0.005300493	0.049979191	0.042779731	ARF1/HNRNPA2B1/HNRNPF/LMNB1/SNRPA1/PAK2/IL12RB2	7
blue	BP	GO:1902369	negative regulation of RNA catabolic process	8/857	59/18670	0.005313385	0.049998078	0.042795897	ELAVL1/HNRNPU/MAPKAPK2/E2F1/DHX9/PAIP1/LRPPRC/SYNCRIP	8
blue	CC	GO:0098687	chromosomal region	83/887	349/19717	4.02E-37	2.38E-34	1.87E-34	HNRNPU/SPC25/PARP1/HNRNPA2B1/NEK2/CCNB1/RAD51/PCNA/OIP5/BUB1B/CENPU/ZWINT/ERCC6L/HJURP/CENPL/SPC24/ZWILCH/CENPM/CENPF/NCAPG/FEN1/PLK1/MIS18A/EZH2/CENPK/NDE1/PSEN2/CENPE/BUB1/CBX3/CDK1/KIF18A/MAD2L1/CENPI/MCM2/AURKA/HELLS/CDCA8/DSN1/NDC80/KIF2C/CDCA5/DNA2/MCM4/SEC13/SPAG5/NUF2/DNMT1/SKA1/CKAP5/SPDL1/KNTC1/CDT1/AURKB/BIRC5/TTK/CENPA/MCM3/DNMT3A/INCENP/SMC6/PPP1R10/RAD21/BLM/BUB3/MCM5/XRCC5/XPO1/PRK…	83
blue	CC	GO:0000775	chromosome, centromeric region	59/887	193/19717	4.36E-33	1.29E-30	1.01E-30	HNRNPU/SPC25/NEK2/CCNB1/OIP5/BUB1B/CENPU/ZWINT/ERCC6L/HJURP/CENPL/SPC24/ZWILCH/CENPM/CENPF/NCAPG/PLK1/MIS18A/CENPK/NDE1/PSEN2/CENPE/BUB1/CBX3/KIF18A/MAD2L1/CENPI/AURKA/HELLS/CDCA8/DSN1/NDC80/KIF2C/CDCA5/SEC13/SPAG5/NUF2/DNMT1/SKA1/CKAP5/SPDL1/KNTC1/CDT1/AURKB/BIRC5/TTK/CENPA/DNMT3A/INCENP/RAD21/BUB3/XPO1/CBX1/NCAPD3/CENPW/SS18L1/TPR/NUP107/CFDP1	59
blue	CC	GO:0000793	condensed chromosome	57/887	223/19717	1.71E-27	3.37E-25	2.66E-25	HNRNPU/SPC25/NEK2/CCNB1/RAD51/BUB1B/CENPU/ZWINT/ERCC6L/HJURP/SPC24/ZWILCH/CENPM/NCAPH/CENPF/NCAPG/PLK1/CENPK/NDE1/CENPE/MKI67/BUB1/CBX3/MAD2L1/AURKA/DSN1/NDC80/SMC4/KIF2C/CDCA5/FANCD2/SPAG5/NUF2/SKA1/CKAP5/SPDL1/KNTC1/CDT1/AURKB/BIRC5/CENPA/NCAPG2/INCENP/SMC6/RAD21/BLM/TOP2A/KIFAP3/BUB3/TOPBP1/NCAPD3/CENPW/SS18L1/LRPPRC/NUP107/HORMAD1/CFDP1	57
blue	CC	GO:0000776	kinetochore	45/887	135/19717	2.65E-27	3.92E-25	3.08E-25	HNRNPU/SPC25/NEK2/CCNB1/BUB1B/CENPU/ZWINT/ERCC6L/HJURP/SPC24/ZWILCH/CENPM/CENPF/PLK1/CENPK/NDE1/PSEN2/CENPE/BUB1/KIF18A/MAD2L1/CENPI/DSN1/NDC80/KIF2C/SEC13/SPAG5/NUF2/SKA1/CKAP5/SPDL1/KNTC1/CDT1/AURKB/BIRC5/TTK/CENPA/INCENP/BUB3/XPO1/CENPW/SS18L1/TPR/NUP107/CFDP1	45
blue	CC	GO:0000779	condensed chromosome, centromeric region	42/887	118/19717	7.11E-27	8.40E-25	6.62E-25	HNRNPU/SPC25/NEK2/CCNB1/BUB1B/CENPU/ZWINT/ERCC6L/HJURP/SPC24/ZWILCH/CENPM/CENPF/NCAPG/PLK1/CENPK/NDE1/CENPE/BUB1/CBX3/MAD2L1/AURKA/DSN1/NDC80/KIF2C/SPAG5/NUF2/SKA1/CKAP5/SPDL1/KNTC1/CDT1/AURKB/BIRC5/CENPA/INCENP/BUB3/NCAPD3/CENPW/SS18L1/NUP107/CFDP1	42
blue	CC	GO:0005819	spindle	67/887	347/19717	1.73E-24	1.70E-22	1.34E-22	HNRNPU/NEK2/JTB/NUSAP1/CCNB1/KIF4A/KIF11/NUP62/RACGAP1/BUB1B/KIF20A/KIF23/TACC3/CKAP2L/ECT2/KIFC1/ESPL1/CKAP2/CENPF/TPX2/PLK1/DLGAP5/NDE1/CENPE/SHCBP1/PRC1/CBX3/CDK1/KIF18A/MAD2L1/KIF15/AURKA/KIF18B/ASPM/CDCA8/DSN1/PSRC1/KIF14/SPAG5/SKA1/FAM83D/CKAP5/SPDL1/KNTC1/AURKB/CDC20/BIRC5/TTK/CDC7/INCENP/GPSM2/KIF20B/RAE1/RAD21/KIFAP3/BORA/TOPBP1/FBXO5/CDC25B/CBX1/CDC6/BRCC3/TPR/TERF1/CSPP1/BEX4/PTP4A1	67
blue	CC	GO:0000777	condensed chromosome kinetochore	37/887	105/19717	1.20E-23	1.01E-21	7.98E-22	HNRNPU/SPC25/NEK2/CCNB1/BUB1B/CENPU/ZWINT/ERCC6L/HJURP/SPC24/ZWILCH/CENPM/CENPF/PLK1/CENPK/NDE1/CENPE/BUB1/MAD2L1/DSN1/NDC80/KIF2C/SPAG5/NUF2/SKA1/CKAP5/SPDL1/KNTC1/CDT1/BIRC5/CENPA/INCENP/BUB3/CENPW/SS18L1/NUP107/CFDP1	37
blue	CC	GO:0000922	spindle pole	36/887	164/19717	1.52E-15	1.12E-13	8.82E-14	HNRNPU/NEK2/CCNB1/KIF11/NUP62/TACC3/CKAP2L/CKAP2/CENPF/TPX2/PLK1/DLGAP5/NDE1/PRC1/MAD2L1/AURKA/ASPM/DSN1/PSRC1/SPAG5/FAM83D/CKAP5/SPDL1/KNTC1/AURKB/CDC20/GPSM2/KIF20B/RAE1/RAD21/TOPBP1/CDC25B/CDC6/BRCC3/CSPP1/BEX4	36
blue	CC	GO:0072686	mitotic spindle	28/887	109/19717	3.21E-14	2.11E-12	1.66E-12	HNRNPU/NUSAP1/KIF11/NUP62/RACGAP1/KIF23/TACC3/CKAP2L/ECT2/KIFC1/ESPL1/TPX2/CENPE/CDK1/KIF18A/MAD2L1/AURKA/KIF18B/ASPM/SPAG5/SKA1/FAM83D/AURKB/CDC7/GPSM2/KIF20B/RAE1/TPR	28
blue	CC	GO:0030496	midbody	32/887	173/19717	7.89E-12	4.66E-10	3.67E-10	HNRNPU/RAB8A/NEK2/JTB/KIF4A/NUP62/RACGAP1/KIF20A/KIF23/ECT2/CENPF/PLK1/CENPE/SHCBP1/PRC1/CDK1/AURKA/CEP55/ASPM/CDCA8/PSRC1/KIF14/SPAG5/ANLN/AURKB/BIRC5/INCENP/URB2/GNAI3/KIF20B/RNF8/CHMP4C	32
blue	CC	GO:0005874	microtubule	52/887	416/19717	2.53E-11	1.36E-09	1.07E-09	HNRNPU/RUSC1/NEK2/NUSAP1/KIF4A/TUBA1C/KIF11/RACGAP1/KIF20A/KIF23/KIFC1/CKAP2/KIF24/SRPRB/TPX2/PLK1/NDE1/CENPE/PRC1/CDK1/KIF18A/GTSE1/KIF15/AURKA/KIF18B/ASPM/PSRC1/KIF2C/KIF14/SPAG5/SKA1/CKAP5/KNTC1/AURKB/CCT5/BIRC5/STMN1/INCENP/GAS2L3/KIF20B/KIFAP3/SERP1/HSPH1/KIF21A/TUBB3/CCT2/TBCC/LRPPRC/CCT6A/CSPP1/KIF1A/BEX4	52
blue	CC	GO:0000794	condensed nuclear chromosome	23/887	99/19717	5.86E-11	2.89E-09	2.27E-09	NEK2/CCNB1/RAD51/BUB1B/NCAPH/PLK1/CENPK/BUB1/AURKA/DSN1/NDC80/NUF2/AURKB/CENPA/INCENP/RAD21/BLM/KIFAP3/TOPBP1/NCAPD3/SS18L1/LRPPRC/HORMAD1	23
blue	CC	GO:0005871	kinesin complex	17/887	55/19717	1.48E-10	6.73E-09	5.30E-09	KIF4A/KIF11/KIF20A/KIF23/KIFC1/KIF24/NDE1/CENPE/KIF18A/KIF15/KIF18B/KIF2C/KIF14/KIF20B/KIFAP3/KIF21A/KIF1A	17
blue	CC	GO:0000780	condensed nuclear chromosome, centromeric region	12/887	26/19717	3.44E-10	1.45E-08	1.14E-08	CCNB1/BUB1B/PLK1/CENPK/BUB1/AURKA/DSN1/NDC80/NUF2/AURKB/CENPA/SS18L1	12
blue	CC	GO:0005876	spindle microtubule	17/887	59/19717	5.08E-10	2.00E-08	1.58E-08	HNRNPU/NUSAP1/KIF4A/KIF11/PLK1/CENPE/PRC1/CDK1/KIF18A/AURKA/KIF18B/PSRC1/SKA1/KNTC1/AURKB/BIRC5/KIFAP3	17
blue	CC	GO:0000778	condensed nuclear chromosome kinetochore	9/887	15/19717	2.84E-09	1.05E-07	8.27E-08	CCNB1/BUB1B/PLK1/CENPK/BUB1/DSN1/NDC80/NUF2/CENPA	9
blue	CC	GO:0051233	spindle midzone	12/887	34/19717	1.40E-08	4.67E-07	3.68E-07	HNRNPU/RACGAP1/PLK1/CENPE/KIF18A/AURKA/KIF18B/CDCA8/KIF14/AURKB/KIF20B/CDC6	12
blue	CC	GO:0000781	chromosome, telomeric region	26/887	161/19717	1.42E-08	4.67E-07	3.68E-07	PARP1/HNRNPA2B1/RAD51/PCNA/FEN1/EZH2/CBX3/CDK1/MCM2/DNA2/MCM4/MCM3/SMC6/PPP1R10/BLM/MCM5/XRCC5/PRKDC/MCM7/MSH2/DCLRE1A/NBN/CBX1/RNF8/TERF1/DCLRE1C	26
blue	CC	GO:0005875	microtubule associated complex	25/887	152/19717	1.84E-08	5.69E-07	4.48E-07	KIF4A/KIF11/KIF20A/KIF23/KIFC1/KIF24/NDE1/CENPE/KIF18A/KIF15/AURKA/KIF18B/CDCA8/KIF2C/KIF14/AURKB/BIRC5/KIF20B/KIFAP3/RANBP9/STAU1/KIF21A/LRP8/TPR/KIF1A	25
blue	CC	GO:0034399	nuclear periphery	23/887	131/19717	1.93E-08	5.69E-07	4.48E-07	HNRNPU/HNRNPA2B1/LMNB1/KIF4A/PCNA/RUVBL1/UHRF1/CENPF/LMNB2/DNMT3A/MORC2/SRPK1/RAD21/BLM/ARFGEF1/DCAF7/PSPC1/NUP205/CAD/CENPW/TPR/NUP107/NUP153	23
blue	CC	GO:0000940	condensed chromosome outer kinetochore	8/887	14/19717	3.84E-08	1.08E-06	8.50E-07	CCNB1/BUB1B/CENPF/PLK1/BUB1/NDC80/SKA1/SPDL1	8
blue	CC	GO:0005657	replication fork	16/887	70/19717	6.22E-08	1.67E-06	1.32E-06	PCNA/TIMELESS/UHRF1/CDC45/POLA2/DONSON/GINS2/DNMT1/XRCC2/MCM3/RFC4/PRIM2/ZMIZ2/MCM10/BLM/NBN	16
blue	CC	GO:0000784	nuclear chromosome, telomeric region	21/887	125/19717	1.73E-07	4.45E-06	3.50E-06	PARP1/RAD51/PCNA/FEN1/CBX3/CDK1/MCM2/DNA2/MCM4/MCM3/PPP1R10/MCM5/XRCC5/PRKDC/MCM7/MSH2/DCLRE1A/NBN/CBX1/TERF1/DCLRE1C	21
blue	CC	GO:0000792	heterochromatin	16/887	78/19717	3.08E-07	7.58E-06	5.97E-06	UHRF1/CBX3/HELLS/DNMT1/CENPA/UBA1/DNMT3A/INCENP/MORC2/HMGA1/HDAC1/EME1/CBX2/CBX1/NCAPD3/EED	16
blue	CC	GO:0000307	cyclin-dependent protein kinase holoenzyme complex	11/887	42/19717	1.71E-06	3.88E-05	3.05E-05	CCNF/CCNB1/PCNA/CKS2/CCNB2/CDK1/CCNA2/CCNE2/CDK4/CCNE1/CCNJ	11
blue	CC	GO:0045120	pronucleus	7/887	15/19717	1.71E-06	3.88E-05	3.05E-05	CENPF/EZH2/AURKA/CCNA2/TET3/CBX1/EED	7
blue	CC	GO:0000790	nuclear chromatin	38/887	377/19717	3.12E-06	6.82E-05	5.37E-05	RAD51/ASF1B/TIMELESS/RUVBL1/UHRF1/CHD4/SMARCA4/EZH2/E2F1/CBX3/HMGB3/CDCA5/ACTL6A/GATAD2A/DVL3/YY1AP1/CENPA/RAD51AP1/DNMT3A/DHX9/HDAC1/EME1/TAF4/TRIM24/RBBP4/SMARCC1/CBX1/NCAPD3/ANP32E/ACTR5/POGZ/NUCKS1/TTI1/SS18L1/EN1/EED/POLR3D/ETV3	38
blue	CC	GO:0090734	site of DNA damage	14/887	73/19717	3.90E-06	8.24E-05	6.49E-05	PARP1/RAD51/TIMELESS/UBQLN4/CBX3/ARPC5/ACTR2/ACTR3/SMC6/XRCC5/RFWD3/NBN/CBX1/RNF8	14
blue	CC	GO:0044452	nucleolar part	23/887	178/19717	5.28E-06	0.000107507	8.46E-05	CD3EAP/DSN1/ORC6/YY1AP1/NOP58/NOLC1/E2F5/RAE1/MTDH/MPHOSPH10/PSPC1/DCLRE1A/RPP40/COIL/NOL11/WDR12/RPP38/POLR1B/SPATA2/TAF1A/TERF1/DUSP11/TAF1D	23
blue	CC	GO:0061695	transferase complex, transferring phosphorus-containing groups	29/887	259/19717	6.12E-06	0.000120606	9.49E-05	CCNF/CCNB1/PCNA/CKS2/POLE2/CD3EAP/CCNB2/CDK1/POLA2/CCNA2/DNA2/POLE/MCM3/CCNE2/POLE3/PRIM2/TAF11/PRPS2/POLR2D/TAF4/CDK5R1/POLR1B/CDK4/TAF13/CCNE1/PFKP/PEX2/CCNJ/POLR3D	29
blue	CC	GO:0016363	nuclear matrix	17/887	109/19717	7.22E-06	0.00013757	0.000108302	HNRNPU/HNRNPA2B1/LMNB1/KIF4A/RUVBL1/UHRF1/CENPF/DNMT3A/MORC2/SRPK1/RAD21/BLM/ARFGEF1/DCAF7/PSPC1/CAD/CENPW	17
blue	CC	GO:1990023	mitotic spindle midzone	6/887	13/19717	1.07E-05	0.000196768	0.000154905	HNRNPU/CENPE/KIF18A/KIF18B/AURKB/KIF20B	6
blue	CC	GO:0030867	rough endoplasmic reticulum membrane	8/887	26/19717	1.23E-05	0.000220541	0.000173621	SRP9/ARL6IP1/SEC61A1/UBA1/SEC61A2/TMEM97/PI4KB/PLOD1	8
blue	CC	GO:0005721	pericentric heterochromatin	7/887	20/19717	1.69E-05	0.000293171	0.000230798	CBX3/HELLS/DNMT1/CENPA/INCENP/CBX1/NCAPD3	7
blue	CC	GO:0070603	SWI/SNF superfamily-type complex	13/887	76/19717	3.12E-05	0.000526376	0.000414388	RUVBL1/CHD4/SMARCA4/ACTL6A/GATAD2A/YY1AP1/HDAC1/RBBP4/SMARCC1/ANP32E/ACTR5/SS18L1/EN1	13
blue	CC	GO:0044798	nuclear transcription factor complex	23/887	201/19717	3.87E-05	0.000635702	0.000500455	FOS/HNRNPU/HNRNPAB/BCL9/E2F1/CD3EAP/E2F7/E2F8/CARM1/HMGA1/E2F5/GTF3C2/SOX4/TAF11/TAF4/E2F3/CBFB/NFYA/TAF13/TAF1A/SOX11/SOX9/TAF1D	23
blue	CC	GO:0043596	nuclear replication fork	9/887	41/19717	6.92E-05	0.00110579	0.00087053	PCNA/TIMELESS/CDC45/POLA2/GINS2/MCM3/PRIM2/ZMIZ2/MCM10	9
blue	CC	GO:0018995	host	12/887	73/19717	9.33E-05	0.001413497	0.001112772	NUP62/NUP210/KPNA2/SEC13/RAE1/TOP2A/XPO1/NUP205/TPR/NUP107/NUP153/POM121C	12
blue	CC	GO:0043657	host cell	12/887	73/19717	9.33E-05	0.001413497	0.001112772	NUP62/NUP210/KPNA2/SEC13/RAE1/TOP2A/XPO1/NUP205/TPR/NUP107/NUP153/POM121C	12
blue	CC	GO:0042555	MCM complex	5/887	12/19717	0.000110742	0.001636218	0.001288108	MCM2/MCM4/MCM3/MCM5/MCM7	5
blue	CC	GO:0005720	nuclear heterochromatin	8/887	35/19717	0.000129446	0.001865921	0.001468941	UHRF1/CBX3/CENPA/DNMT3A/EME1/CBX1/NCAPD3/EED	8
blue	CC	GO:0097431	mitotic spindle pole	7/887	27/19717	0.000146602	0.002062898	0.001624011	AURKA/ASPM/SPAG5/FAM83D/GPSM2/KIF20B/RAE1	7
blue	CC	GO:0044215	other organism	12/887	77/19717	0.000158135	0.002076839	0.001634986	NUP62/NUP210/KPNA2/SEC13/RAE1/TOP2A/XPO1/NUP205/TPR/NUP107/NUP153/POM121C	12
blue	CC	GO:0044216	other organism cell	12/887	77/19717	0.000158135	0.002076839	0.001634986	NUP62/NUP210/KPNA2/SEC13/RAE1/TOP2A/XPO1/NUP205/TPR/NUP107/NUP153/POM121C	12
blue	CC	GO:0044217	other organism part	12/887	77/19717	0.000158135	0.002076839	0.001634986	NUP62/NUP210/KPNA2/SEC13/RAE1/TOP2A/XPO1/NUP205/TPR/NUP107/NUP153/POM121C	12
blue	CC	GO:1904949	ATPase complex	14/887	101/19717	0.000168687	0.002167261	0.001706171	RUVBL1/CHD4/SMARCA4/ACTL6A/GATAD2A/YY1AP1/RFC4/HDAC1/RBBP4/SMARCC1/ANP32E/ACTR5/SS18L1/EN1	14
blue	CC	GO:0035861	site of double-strand break	10/887	58/19717	0.000236235	0.002970536	0.002338546	PARP1/RAD51/TIMELESS/ARPC5/ACTR2/ACTR3/SMC6/RFWD3/NBN/RNF8	10
blue	CC	GO:0010369	chromocenter	5/887	14/19717	0.00025961	0.003196452	0.002516398	OIP5/CDCA8/AURKB/INCENP/CBX1	5
blue	CC	GO:0001650	fibrillar center	16/887	132/19717	0.000292348	0.003526079	0.002775897	CD3EAP/DSN1/ORC6/YY1AP1/NOP58/NOLC1/E2F5/RAE1/MTDH/PSPC1/DCLRE1A/COIL/RPP38/SPATA2/TERF1/DUSP11	16
blue	CC	GO:0101031	chaperone complex	6/887	22/19717	0.000326988	0.003864997	0.003042709	STIP1/PPP5C/CCT5/HSP90AB1/CCT2/CCT6A	6
blue	CC	GO:0005791	rough endoplasmic reticulum	12/887	85/19717	0.000407549	0.004722774	0.003717991	SRP9/ARL6IP1/CKAP4/SEC61A1/UBA1/SEC61A2/TMEM97/STAU1/RPN2/PI4KB/PLOD1/TRAM1	12
blue	CC	GO:0000502	proteasome complex	10/887	63/19717	0.000472479	0.005369911	0.004227448	PSMD14/PSMA5/UBQLN4/PSMD10/PSMB4/PSMD2/ADRM1/PSMA3/PSMD12/PSME4	10
blue	CC	GO:1905369	endopeptidase complex	10/887	64/19717	0.000537763	0.00599656	0.004720776	PSMD14/PSMA5/UBQLN4/PSMD10/PSMB4/PSMD2/ADRM1/PSMA3/PSMD12/PSME4	10
blue	CC	GO:0005667	transcription factor complex	31/887	365/19717	0.000552782	0.006014889	0.004735205	FOS/HNRNPU/HNRNPAB/PARP1/BCL9/E2F1/CD3EAP/E2F7/E2F8/CARM1/HMGA1/E2F5/HDAC1/GTF3C2/SOX4/TAF11/TAF4/HSP90AB1/PRKDC/E2F3/CBFB/NR4A2/CDK4/NFYA/SIX2/TAF13/TAF1A/SOX11/SOX9/IVNS1ABP/TAF1D	31
blue	CC	GO:1902554	serine/threonine protein kinase complex	12/887	88/19717	0.000562529	0.006014889	0.004735205	CCNF/CCNB1/PCNA/CKS2/CCNB2/CDK1/CCNA2/CCNE2/CDK5R1/CDK4/CCNE1/CCNJ	12
blue	CC	GO:0005635	nuclear envelope	37/887	464/19717	0.000569995	0.006014889	0.004735205	TOR3A/PARP1/DTL/LMNB1/NUP62/NUP210/CENPF/PSEN2/CBX3/MAD2L1/IPO9/LMNB2/SEC13/BRIP1/GOLT1A/GAPDH/TMPO/RAE1/DNAJC2/TMEM97/CSE1L/LRRC59/GTPBP4/XPO1/MTDH/ITPR3/NUP205/DHCR7/AEN/CDK4/LRPPRC/TPR/FANCL/NUP107/AKIRIN1/NUP153/POM121C	37
blue	CC	GO:0000152	nuclear ubiquitin ligase complex	8/887	43/19717	0.000580116	0.006014889	0.004735205	BUB1B/BARD1/UBE2S/UBE2C/CDC20/CBX2/BRCC3/CUL7	8
blue	CC	GO:1905368	peptidase complex	12/887	89/19717	0.000624091	0.00635927	0.005006318	PSMD14/PSMA5/UBQLN4/PSMD10/ATXN7L3/PSMB4/PSMD2/ADRM1/PSMA3/PSMD12/PSME4/AFG3L2	12
blue	CC	GO:0042470	melanosome	13/887	106/19717	0.000940642	0.009265325	0.007294102	PRDX1/PDIA4/PDIA3/PPIB/YWHAZ/NCSTN/RAB1A/GANAB/HSP90AB1/TFRC/PDIA6/DNAJC5/HSP90AA1	13
blue	CC	GO:0048770	pigment granule	13/887	106/19717	0.000940642	0.009265325	0.007294102	PRDX1/PDIA4/PDIA3/PPIB/YWHAZ/NCSTN/RAB1A/GANAB/HSP90AB1/TFRC/PDIA6/DNAJC5/HSP90AA1	13
blue	CC	GO:0005885	Arp2/3 protein complex	4/887	11/19717	0.001041395	0.009926843	0.007814881	ARPC5/ACTR2/ACTR3/ACTR3B	4
blue	CC	GO:0072687	meiotic spindle	4/887	11/19717	0.001041395	0.009926843	0.007814881	AURKA/ASPM/BORA/FBXO5	4
blue	CC	GO:0016607	nuclear speck	32/887	397/19717	0.001094623	0.010268608	0.008083934	HNRNPU/PRCC/SRSF1/CDC25C/OIP5/CHTOP/CKAP4/RMI2/VPS72/RBM8A/BARD1/DDX39A/SMC4/GATAD2A/PIP5K1A/NCAPG2/E2F7/SMC6/PRPF4/SNRPA1/CLK2/MBD4/PRPF3/POLR2D/PSPC1/PIAS3/NR4A2/PSME4/SMNDC1/DUSP11/MSX2/POLR3D	32
blue	CC	GO:0045171	intercellular bridge	9/887	59/19717	0.001204607	0.011123796	0.008757178	KIF4A/KIF20A/KIF23/TPX2/CEP55/CDCA8/CDC7/PRKCI/DUSP11	9
blue	CC	GO:0090543	Flemming body	6/887	28/19717	0.001310952	0.011919577	0.009383655	NUP62/RACGAP1/KIF23/CEP55/KIF14/CHMP4C	6
blue	CC	GO:0071005	U2-type precatalytic spliceosome	8/887	50/19717	0.001627819	0.014576383	0.011475218	SNRPE/SF3B4/SNRPG/SNRPD1/PRPF4/SNRPA1/MAGOHB/PRPF3	8
blue	CC	GO:0071013	catalytic step 2 spliceosome	11/887	87/19717	0.001769536	0.015608893	0.012288059	HNRNPU/SRSF1/HNRNPA2B1/HNRNPF/SNRPE/SNRPG/RBM8A/SNRPD1/SNRPA1/MAGOHB/SYNCRIP	11
blue	CC	GO:0071011	precatalytic spliceosome	8/887	51/19717	0.001855898	0.016129938	0.01269825	SNRPE/SF3B4/SNRPG/SNRPD1/PRPF4/SNRPA1/MAGOHB/PRPF3	8
blue	CC	GO:0000803	sex chromosome	6/887	30/19717	0.001913829	0.016392358	0.01290484	HNRNPU/PLK4/DNMT3A/SMC6/SMARCC1/EED	6
blue	CC	GO:0031965	nuclear membrane	25/887	296/19717	0.001963412	0.016433016	0.012936848	DTL/LMNB1/NUP62/NUP210/PSEN2/CBX3/LMNB2/BRIP1/GAPDH/DNAJC2/TMEM97/GTPBP4/XPO1/MTDH/ITPR3/NUP205/DHCR7/AEN/CDK4/LRPPRC/TPR/NUP107/AKIRIN1/NUP153/POM121C	25
blue	CC	GO:0005680	anaphase-promoting complex	5/887	21/19717	0.002029797	0.016433016	0.012936848	BUB1B/UBE2S/UBE2C/CDC20/CUL7	5
blue	CC	GO:0005697	telomerase holoenzyme complex	5/887	21/19717	0.002029797	0.016433016	0.012936848	HNRNPU/SMG7/SNRPE/NVL/SMG5	5
blue	CC	GO:0005838	proteasome regulatory particle	5/887	21/19717	0.002029797	0.016433016	0.012936848	PSMD14/PSMD10/PSMD2/ADRM1/PSMD12	5
blue	CC	GO:0015030	Cajal body	10/887	77/19717	0.002305116	0.018409777	0.014493047	HNRNPA2B1/OIP5/LSG1/NOP58/PRPF4/NOLC1/PRPF3/XPO1/COIL/SMNDC1	10
blue	CC	GO:0090575	RNA polymerase II transcription factor complex	16/887	163/19717	0.002836337	0.022350338	0.017595243	FOS/HNRNPU/HNRNPAB/BCL9/E2F1/E2F7/E2F8/CARM1/HMGA1/E2F5/TAF11/TAF4/E2F3/CBFB/NFYA/TAF13	16
blue	CC	GO:1902911	protein kinase complex	12/887	109/19717	0.003641796	0.027072299	0.021312595	CCNF/CCNB1/PCNA/CKS2/CCNB2/CDK1/CCNA2/CCNE2/CDK5R1/CDK4/CCNE1/CCNJ	12
blue	CC	GO:0016581	NuRD complex	4/887	15/19717	0.003729873	0.027072299	0.021312595	CHD4/GATAD2A/HDAC1/RBBP4	4
blue	CC	GO:0031011	Ino80 complex	4/887	15/19717	0.003729873	0.027072299	0.021312595	RUVBL1/ACTL6A/YY1AP1/ACTR5	4
blue	CC	GO:0031616	spindle pole centrosome	4/887	15/19717	0.003729873	0.027072299	0.021312595	DLGAP5/NDE1/AURKA/AURKB	4
blue	CC	GO:0033202	DNA helicase complex	4/887	15/19717	0.003729873	0.027072299	0.021312595	RUVBL1/ACTL6A/YY1AP1/ACTR5	4
blue	CC	GO:0090545	CHD-type complex	4/887	15/19717	0.003729873	0.027072299	0.021312595	CHD4/GATAD2A/HDAC1/RBBP4	4
blue	CC	GO:0022624	proteasome accessory complex	5/887	24/19717	0.003791438	0.027072299	0.021312595	PSMD14/PSMD10/PSMD2/ADRM1/PSMD12	5
blue	CC	GO:0016328	lateral plasma membrane	8/887	57/19717	0.003802032	0.027072299	0.021312595	IQGAP3/EPCAM/VANGL1/RAB13/GPSM2/MARK2/VANGL2/DSG2	8
blue	CC	GO:0005681	spliceosomal complex	17/887	185/19717	0.00422339	0.029714562	0.023392709	HNRNPU/SRSF1/HNRNPA2B1/HNRNPF/SNRPE/SF3B4/SNRPG/RBM8A/SNRPD1/PRPF4/SNRPA1/MAGOHB/PRPF3/TTF2/SMNDC1/SYNCRIP/IVNS1ABP	17
blue	CC	GO:0097346	INO80-type complex	5/887	25/19717	0.004566427	0.0317501	0.024995181	RUVBL1/ACTL6A/YY1AP1/ANP32E/ACTR5	5
blue	CC	GO:0031519	PcG protein complex	7/887	47/19717	0.004755434	0.031861094	0.02508256	UBAP2L/EZH2/JARID2/CBX2/RBBP4/KDM2B/EED	7
blue	CC	GO:0035098	ESC/E(Z) complex	4/887	16/19717	0.004798033	0.031861094	0.02508256	EZH2/JARID2/RBBP4/EED	4
blue	CC	GO:0042575	DNA polymerase complex	4/887	16/19717	0.004798033	0.031861094	0.02508256	POLE2/DNA2/POLE/POLE3	4
blue	CC	GO:0098799	outer mitochondrial membrane protein complex	4/887	16/19717	0.004798033	0.031861094	0.02508256	MTX1/MTX2/TOMM40/MFN1	4
blue	CC	GO:0034708	methyltransferase complex	12/887	113/19717	0.00488175	0.032056828	0.025236651	RUVBL1/SNRPE/EZH2/KDM5B/SNRPG/SNRPD1/RBBP5/JARID2/TAF4/RBBP4/POGZ/EED	12
blue	CC	GO:0030894	replisome	5/887	26/19717	0.005447711	0.035380187	0.027852957	PCNA/POLA2/DONSON/MCM3/PRIM2	5
blue	CC	GO:0030137	COPI-coated vesicle	5/887	27/19717	0.006442576	0.041386546	0.032581447	ARF1/COPA/COPB2/KDELR2/KDELR3	5
blue	CC	GO:0005643	nuclear pore	10/887	89/19717	0.006604779	0.041972307	0.033042586	NUP62/NUP210/MAD2L1/SEC13/RAE1/NUP205/TPR/NUP107/NUP153/POM121C	10
blue	CC	GO:0032155	cell division site part	8/887	63/19717	0.007041845	0.044273729	0.034854374	RACGAP1/KIF20A/ECT2/NDE1/PLK4/CEP55/ANLN/MASTL	8
blue	CC	GO:0034719	SMN-Sm protein complex	4/887	18/19717	0.007510242	0.046721611	0.036781462	SNRPE/SNRPG/SNRPD1/STRAP	4
blue	MF	GO:0140097	catalytic activity, acting on DNA	46/859	213/17697	6.09E-18	4.91E-15	4.43E-15	RAD51/PCNA/RUVBL1/DNASE2/GINS1/ERCC6L/LIG1/FEN1/CHD4/POLE2/CDC45/EXO1/POLA2/MCM2/POLQ/DNA2/MCM4/GINS2/RAD54B/RAD54L/DNMT1/GEN1/POLE/MCM3/DNMT3A/RFC4/BRIP1/DHX9/POLE3/HMGA1/BLM/TOP2A/MBD4/EME1/TDP1/DNMT3B/MCM5/XRCC5/MCM7/DCLRE1A/NBN/ACTR5/TDP2/CHD7/TERF1/DCLRE1C	46
blue	MF	GO:0003678	DNA helicase activity	23/859	81/17697	2.95E-12	1.19E-09	1.07E-09	RAD51/RUVBL1/GINS1/ERCC6L/CHD4/CDC45/MCM2/POLQ/DNA2/MCM4/GINS2/RAD54B/MCM3/RFC4/BRIP1/DHX9/BLM/MCM5/XRCC5/MCM7/NBN/ACTR5/CHD7	23
blue	MF	GO:0016887	ATPase activity	50/859	384/17697	1.90E-10	5.12E-08	4.62E-08	TOR3A/ATP13A1/KIF4A/RAD51/KIF11/RUVBL1/KIF20A/KIF23/ERCC6L/KIFC1/KIF24/SMARCA4/NVL/CENPE/KIF18A/DDX39A/MCM2/KIF15/POLQ/KIF18B/KIF2C/DNA2/KIF14/RAD54B/ATAD2/RAD54L/MYO19/XRCC2/RFC4/MORC2/DHX9/KIF20B/BLM/TOP2A/HSPA14/HSP90AB1/MCM5/KIF21A/RBBP4/MCM7/MSH2/YME1L1/ATP6V1H/HSPD1/HSP90AA1/TTF2/MYO10/KIF1A/ATP6V1C2/ATP6V0A4	50
blue	MF	GO:0003697	single-stranded DNA binding	24/859	113/17697	7.56E-10	1.53E-07	1.38E-07	HNRNPU/HNRNPA2B1/RAD51/CDC45/MCM2/SMC4/MCM4/SSBP1/RAD51AP1/MCM3/DHX9/MCM10/BLM/POLR2D/TDP1/MCM5/MCM7/MSH2/HSPD1/NUCKS1/TDP2/LRPPRC/TSN/TERF1	24
blue	MF	GO:0004386	helicase activity	29/859	163/17697	1.13E-09	1.82E-07	1.64E-07	RAD51/RUVBL1/GINS1/ERCC6L/CHD4/SMARCA4/CDC45/DDX39A/MCM2/POLQ/HELLS/DNA2/MCM4/GINS2/RAD54B/RAD54L/MCM3/RFC4/BRIP1/DHX9/BLM/MCM5/XRCC5/MCM7/NBN/ACTR5/TTF2/CHD7/DDX52	29
blue	MF	GO:0008094	DNA-dependent ATPase activity	18/859	69/17697	3.11E-09	4.18E-07	3.77E-07	RAD51/ERCC6L/SMARCA4/MCM2/POLQ/DNA2/RAD54B/RAD54L/XRCC2/RFC4/DHX9/BLM/TOP2A/MCM5/RBBP4/MCM7/MSH2/TTF2	18
blue	MF	GO:0003688	DNA replication origin binding	11/859	24/17697	4.62E-09	5.32E-07	4.80E-07	CDC45/MCM2/MCM4/ORC6/MCM3/DHX9/MCM10/MCM5/MCM7/HSPD1/CDC6	11
blue	MF	GO:0070182	DNA polymerase binding	9/859	19/17697	8.54E-08	8.61E-06	7.76E-06	RAD51/PCNA/SMARCA4/FANCI/FANCD2/CDT1/HSP90AB1/HSP90AA1/CDK2AP1	9
blue	MF	GO:0043138	3'-5' DNA helicase activity	9/859	20/17697	1.49E-07	1.33E-05	1.20E-05	GINS1/CDC45/MCM2/GINS2/DHX9/BLM/MCM5/MCM7/ACTR5	9
blue	MF	GO:0008017	microtubule binding	32/859	246/17697	3.71E-07	2.99E-05	2.70E-05	NUSAP1/KIF4A/KIF11/RACGAP1/KIF20A/KIF23/KIFC1/KIF24/PLK1/NDE1/CENPE/PRC1/KIF18A/KIF15/KIF18B/PSRC1/PPP5C/KIF2C/KIF14/SPAG5/SKA1/FAM83D/CKAP5/BIRC5/GAS2L3/GAPDH/KIF20B/RAE1/KIF21A/LRPPRC/TERF1/KIF1A	32
blue	MF	GO:0015631	tubulin binding	39/859	336/17697	4.22E-07	3.10E-05	2.79E-05	NUSAP1/KIF4A/KIF11/RACGAP1/KIF20A/KIF23/KIFC1/KIF24/PLK1/NDE1/CENPE/PRC1/KIF18A/KIF15/KIF18B/PSRC1/PPP5C/KIF2C/KIF14/SPAG5/SKA1/FAM83D/CKAP5/CCT5/BIRC5/STMN1/GAS2L3/GAPDH/KIF20B/RAE1/CDK5R1/HSPH1/KIF21A/TBCC/LRPPRC/TPR/TERF1/KIF1A/BEX4	39
blue	MF	GO:0017116	single-stranded DNA-dependent ATP-dependent DNA helicase activity	8/859	20/17697	2.23E-06	0.000138463	0.0001248	RAD51/MCM2/POLQ/DNA2/RFC4/DHX9/MCM5/MCM7	8
blue	MF	GO:0043142	single-stranded DNA-dependent ATPase activity	8/859	20/17697	2.23E-06	0.000138463	0.0001248	RAD51/MCM2/POLQ/DNA2/RFC4/DHX9/MCM5/MCM7	8
blue	MF	GO:0042623	ATPase activity, coupled	33/859	284/17697	3.16E-06	0.000163775	0.000147614	ATP13A1/RAD51/KIF11/ERCC6L/SMARCA4/KIF18A/MCM2/POLQ/KIF18B/DNA2/KIF14/RAD54B/RAD54L/XRCC2/RFC4/DHX9/KIF20B/BLM/TOP2A/HSPA14/HSP90AB1/MCM5/RBBP4/MCM7/MSH2/YME1L1/ATP6V1H/HSP90AA1/TTF2/MYO10/KIF1A/ATP6V1C2/ATP6V0A4	33
blue	MF	GO:0004003	ATP-dependent DNA helicase activity	8/859	21/17697	3.45E-06	0.000163775	0.000147614	RAD51/MCM2/POLQ/DNA2/RFC4/DHX9/MCM5/MCM7	8
blue	MF	GO:0008026	ATP-dependent helicase activity	8/859	21/17697	3.45E-06	0.000163775	0.000147614	RAD51/MCM2/POLQ/DNA2/RFC4/DHX9/MCM5/MCM7	8
blue	MF	GO:0070035	purine NTP-dependent helicase activity	8/859	21/17697	3.45E-06	0.000163775	0.000147614	RAD51/MCM2/POLQ/DNA2/RFC4/DHX9/MCM5/MCM7	8
blue	MF	GO:0042393	histone binding	25/859	197/17697	1.07E-05	0.000472886	0.000426224	ASF1B/UHRF1/HJURP/CKS2/SMARCA4/KDM5B/VPS72/MCM2/IPO9/ATAD2/SET/PTMA/NCAPG2/RBBP5/CARM1/DNAJC2/CBX2/TRIM24/RBBP4/SMARCC1/NCAPD3/ANP32E/RNF8/PSME4/USP49	25
blue	MF	GO:0003777	microtubule motor activity	15/859	84/17697	1.11E-05	0.000472886	0.000426224	KIF4A/KIF11/KIF20A/KIF23/KIFC1/KIF24/CENPE/KIF18A/KIF15/KIF18B/KIF2C/KIF14/KIF20B/KIF21A/KIF1A	15
blue	MF	GO:0016538	cyclin-dependent protein serine/threonine kinase regulator activity	11/859	49/17697	1.77E-05	0.000713021	0.000642663	CCNF/CCNB1/CKS2/CASP3/CCNB2/CCNA2/CCNE2/CDK5R1/CDK4/CCNE1/CCNJ	11
blue	MF	GO:0045296	cadherin binding	33/859	331/17697	7.47E-05	0.002868762	0.002585684	ATIC/RUVBL1/F11R/PRDX1/YKT6/CCNB2/EPCAM/BZW2/PAICS/BAIAP2L1/EPS15L1/CKAP5/ANLN/TAGLN2/S100A11/YWHAZ/TMPO/DIAPH3/MARK2/RAB1A/LRRC59/SRC/CDK5R1/HSP90AB1/UBAP2/PCMT1/PAK2/LAD1/PFKP/PROM1/ASAP1/ABI1/STK38	33
blue	MF	GO:0003774	motor activity	17/859	136/17697	0.000318613	0.011687298	0.010534042	KIF4A/KIF11/KIF20A/KIF23/KIFC1/KIF24/CENPE/KIF18A/KIF15/KIF18B/KIF2C/KIF14/MYO19/KIF20B/KIF21A/MYO10/KIF1A	17
blue	MF	GO:0004536	deoxyribonuclease activity	10/859	59/17697	0.000497183	0.017444624	0.015723258	DNASE2/FEN1/EXO1/DNA2/GEN1/POLE/MBD4/EME1/DCLRE1A/DCLRE1C	10
blue	MF	GO:0016895	exodeoxyribonuclease activity, producing 5'-phosphomonoesters	6/859	23/17697	0.000636893	0.020675222	0.018635073	FEN1/EXO1/GEN1/POLE/DCLRE1A/DCLRE1C	6
blue	MF	GO:0031490	chromatin DNA binding	15/859	119/17697	0.000642861	0.020675222	0.018635073	HNRNPU/CHD4/HMGN1/SMARCA4/EZH2/GRHL2/ACTL6A/CENPA/DHX9/HDAC1/RBBP4/SMARCC1/ZIC2/VAX2/GRHL1	15
blue	MF	GO:0004520	endodeoxyribonuclease activity	8/859	41/17697	0.000683528	0.020675222	0.018635073	DNASE2/FEN1/EXO1/DNA2/GEN1/MBD4/EME1/DCLRE1C	8
blue	MF	GO:0000400	four-way junction DNA binding	5/859	16/17697	0.000742976	0.020675222	0.018635073	HMGB3/GEN1/XRCC2/BLM/MSH2	5
blue	MF	GO:0003756	protein disulfide isomerase activity	5/859	16/17697	0.000742976	0.020675222	0.018635073	PDIA4/PDIA3/GLRX2/PDIA6/ERO1A	5
blue	MF	GO:0016864	intramolecular oxidoreductase activity, transposing S-S bonds	5/859	16/17697	0.000742976	0.020675222	0.018635073	PDIA4/PDIA3/GLRX2/PDIA6/ERO1A	5
blue	MF	GO:0003725	double-stranded RNA binding	11/859	75/17697	0.000941707	0.025147138	0.022665718	ELAVL1/HNRNPU/ILF2/DHX9/HSP90AB1/STAU1/TFRC/MTDH/HSPD1/AGO2/PRKRA	11
blue	MF	GO:0016779	nucleotidyltransferase activity	16/859	137/17697	0.001000123	0.025147138	0.022665718	FLAD1/POLE2/CD3EAP/POLA2/POLQ/POLE/POLE3/PRIM2/POLR2D/UAP1/PNPT1/CMAS/POLR1B/TERF1/POLR3D/PAPSS1	16
blue	MF	GO:0008409	5'-3' exonuclease activity	5/859	17/17697	0.00101077	0.025147138	0.022665718	FEN1/EXO1/GEN1/DCLRE1A/DCLRE1C	5
blue	MF	GO:0004529	exodeoxyribonuclease activity	6/859	25/17697	0.001028322	0.025147138	0.022665718	FEN1/EXO1/GEN1/POLE/DCLRE1A/DCLRE1C	6
blue	MF	GO:0003684	damaged DNA binding	10/859	65/17697	0.001090016	0.025871859	0.023318926	PCNA/FEN1/POLQ/FANCG/BLM/XRCC5/MSH2/DCLRE1A/NBN/DCLRE1C	10
blue	MF	GO:0008574	ATP-dependent microtubule motor activity, plus-end-directed	6/859	26/17697	0.001282533	0.029571548	0.026653544	KIF11/KIF18A/KIF18B/KIF14/KIF20B/KIF1A	6
blue	MF	GO:0005048	signal sequence binding	8/859	46/17697	0.001507094	0.032870943	0.029627368	SEC61A1/KDELR2/KPNA2/NOLC1/SEC61A2/KDELR3/NUP153/POM121C	8
blue	MF	GO:0016893	endonuclease activity, active with either ribo- or deoxyribonucleic acids and producing 5'-phosphomonoesters	8/859	46/17697	0.001507094	0.032870943	0.029627368	RNASEH2A/FEN1/EXO1/DNA2/GEN1/RPP40/RPP38/AGO2	8
blue	MF	GO:0046875	ephrin receptor binding	6/859	27/17697	0.001582078	0.033598346	0.030282994	EFNA1/EFNA4/SRC/CDK5R1/EFNA3/CHN1	6
blue	MF	GO:0042162	telomeric DNA binding	7/859	37/17697	0.001778406	0.036257858	0.032680075	HNRNPA2B1/SMG7/SMG5/BLM/XRCC5/TERF1/UPF2	7
blue	MF	GO:0008022	protein C-terminus binding	19/859	187/17697	0.001909478	0.036257858	0.032680075	RAD51/SAE1/CENPF/STIP1/MKI67/MAD2L1/CDC20/GPSM2/TOP2A/SRC/TOPBP1/XRCC5/MSH2/PIAS3/COIL/PRRC2C/TAF13/YWHAQ/AGO2	19
blue	MF	GO:0017056	structural constituent of nuclear pore	6/859	28/17697	0.001931955	0.036257858	0.032680075	NUP62/NUP205/TPR/NUP107/NUP153/POM121C	6
blue	MF	GO:0019706	protein-cysteine S-palmitoyltransferase activity	6/859	28/17697	0.001931955	0.036257858	0.032680075	YKT6/ZDHHC9/ZDHHC13/ZDHHC5/ZDHHC6/ZDHHC23	6
blue	MF	GO:0019707	protein-cysteine S-acyltransferase activity	6/859	28/17697	0.001931955	0.036257858	0.032680075	YKT6/ZDHHC9/ZDHHC13/ZDHHC5/ZDHHC6/ZDHHC23	6
blue	MF	GO:0044389	ubiquitin-like protein ligase binding	27/859	308/17697	0.002259829	0.041447326	0.037357467	CCNB1/SCAMP3/UBE2T/NDUFS2/AURKA/UBE2C/SMG5/TPI1/DNAJA1/SMC6/YWHAZ/PSMA3/EIF4E2/SRC/HSP90AB1/XRCC5/HSPD1/TRAF4/HSP90AA1/STAM/RNF8/CBS/CCT2/LAPTM4B/LRPPRC/FANCL/CUL7	27
blue	MF	GO:0004518	nuclease activity	20/859	205/17697	0.002386718	0.042801818	0.038578303	ISG20L2/RNASEH2A/DNASE2/FEN1/EXO1/DNA2/GEN1/POLE/MBD4/EME1/TDP1/DCLRE1A/PNPT1/RPP40/RPP38/AEN/TDP2/TSN/DCLRE1C/AGO2	20
blue	MF	GO:0042826	histone deacetylase binding	13/859	111/17697	0.0028046	0.049202441	0.044347338	PARP1/CHD4/KPNA2/SMG5/CDC20/HDAC1/TOP2A/DNMT3B/HSP90AB1/RBBP4/HSP90AA1/BEX4/GMNN	13
blue	KEGG	hsa04110	Cell cycle	38/429	124/8108	1.15E-19	3.25E-17	3.03E-17	CDC25C/CCNB1/PCNA/BUB1B/ESPL1/PLK1/E2F1/CDC45/PTTG1/CCNB2/BUB1/CDK1/MAD2L1/MCM2/CCNA2/DBF4/MCM4/YWHAH/ORC6/CDC20/TTK/MCM3/CCNE2/CDC7/YWHAZ/E2F5/HDAC1/RAD21/BUB3/MCM5/PRKDC/MCM7/E2F3/CDC25B/CDC6/CDK4/CCNE1/YWHAQ	38
blue	KEGG	hsa03030	DNA replication	17/429	36/8108	4.96E-13	7.00E-11	6.53E-11	RNASEH2A/PCNA/LIG1/FEN1/POLE2/POLA2/MCM2/DNA2/MCM4/POLE/SSBP1/MCM3/RFC4/POLE3/PRIM2/MCM5/MCM7	17
blue	KEGG	hsa03440	Homologous recombination	12/429	41/8108	8.03E-07	7.54E-05	7.04E-05	RAD51/BARD1/RAD54B/RAD54L/XRCC2/SSBP1/BRIP1/BLM/EME1/TOPBP1/NBN/BRCC3	12
blue	KEGG	hsa04141	Protein processing in endoplasmic reticulum	24/429	171/8108	1.02E-05	0.000717847	0.000669884	EIF2AK1/UBQLN4/CKAP4/SEC61A1/PDIA4/PDIA3/SSR2/SEC13/DNAJA1/EDEM2/SEC61A2/RRBP1/GANAB/HSPH1/HSP90AB1/RPN2/PDIA6/UGGT1/DNAJC5/SSR1/HSP90AA1/ERO1A/STT3A/TRAM1	24
blue	KEGG	hsa04114	Oocyte meiosis	19/429	129/8108	4.35E-05	0.00245488	0.002290855	CDC25C/CCNB1/ESPL1/PLK1/PTTG1/CCNB2/BUB1/CDK1/MAD2L1/AURKA/MAPK13/YWHAH/CDC20/CCNE2/YWHAZ/FBXO5/ITPR3/CCNE1/YWHAQ	19
blue	KEGG	hsa03460	Fanconi anemia pathway	11/429	54/8108	9.70E-05	0.004558725	0.004254129	RAD51/UBE2T/RMI1/RMI2/FANCI/FANCD2/FANCG/BRIP1/BLM/EME1/FANCL	11
blue	KEGG	hsa05110	Vibrio cholerae infection	10/429	50/8108	0.00023569	0.008726129	0.008143084	ARF1/SEC61A1/PDIA4/KDELR2/SEC61A2/KDELR3/ATP6V1H/ERO1A/ATP6V1C2/ATP6V0A4	10
blue	KEGG	hsa03410	Base excision repair	8/429	33/8108	0.00024755	0.008726129	0.008143084	PARP1/PCNA/LIG1/FEN1/POLE2/POLE/POLE3/MBD4	8
blue	KEGG	hsa03013	RNA transport	22/429	186/8108	0.000314073	0.009840956	0.009183423	NUP62/TACC3/NUP210/RBM8A/SEC13/EIF4G1/NCBP2/MAGOHB/RAE1/EIF4E2/XPO1/PAIP1/NUP205/RPP40/RPP38/EIF3H/STRAP/TPR/NUP107/UPF2/NUP153/POM121C	22
blue	KEGG	hsa04914	Progesterone-mediated oocyte maturation	14/429	100/8108	0.000736921	0.020781174	0.01939266	CDC25C/CCNB1/PLK1/CCNB2/BUB1/CDK1/MAD2L1/AURKA/CCNA2/MAPK13/GNAI3/HSP90AB1/CDC25B/HSP90AA1	14
blue	KEGG	hsa03430	Mismatch repair	6/429	23/8108	0.000989514	0.025367537	0.02367258	PCNA/LIG1/EXO1/SSBP1/RFC4/MSH2	6
blue	KEGG	hsa04218	Cellular senescence	18/429	156/8108	0.001442534	0.033899541	0.03163451	CCNB1/MAPKAPK2/E2F1/CCNB2/CDK1/VDAC1/CCNA2/MAPK13/FOXM1/CCNE2/MYBL2/E2F5/RBBP4/E2F3/ITPR3/NBN/CDK4/CCNE1	18
brown	CC	GO:0101002	ficolin-1-rich granule	19/669	185/19717	1.83E-05	0.010668439	0.009268543	ATP6V0C/DYNLT1/CANT1/PDAP1/ALDOA/GSDMD/MIF/COMMD3/MVP/GAA/TCIRG1/LRG1/CAPN1/JUP/CTSD/PSMB7/RAC1/NBEAL2/CALML5	19
brown	CC	GO:1904813	ficolin-1-rich granule lumen	14/669	124/19717	8.15E-05	0.018010486	0.015647178	DYNLT1/CANT1/PDAP1/ALDOA/GSDMD/MIF/COMMD3/MVP/LRG1/CAPN1/JUP/CTSD/PSMB7/CALML5	14
brown	CC	GO:0016324	apical plasma membrane	25/669	318/19717	9.25E-05	0.018010486	0.015647178	EZR/CACNB3/SLC44A4/C2CD2L/SLC4A2/CD9/STXBP2/HPN/PRKCZ/SLC19A1/MUC1/SLC22A18/SLC9A3R1/AKR1A1/SLC39A4/RAB17/GPR143/CIB1/TCIRG1/EMP2/ZMYND10/SLC26A6/CLDN4/P2RY1/IGFBP2	25
brown	CC	GO:0033176	proton-transporting V-type ATPase complex	6/669	26/19717	0.000192131	0.025574899	0.022219001	ATP6V0B/ATP6AP1/ATP6V0C/ATP6V1G1/ATP6V0E2/TCIRG1	6
brown	CC	GO:0033179	proton-transporting V-type ATPase, V0 domain	4/669	10/19717	0.000234264	0.025574899	0.022219001	ATP6V0B/ATP6V0C/ATP6V0E2/TCIRG1	4
brown	CC	GO:0016327	apicolateral plasma membrane	5/669	18/19717	0.000262756	0.025574899	0.022219001	KRT19/KRT8/JUP/CLDN3/CLDN4	5
brown	CC	GO:0045177	apical part of cell	27/669	384/19717	0.000309137	0.025790899	0.022406657	EZR/CACNB3/SLC44A4/C2CD2L/SLC4A2/CD9/STXBP2/HPN/PRKCZ/SLC19A1/MUC1/SLC22A18/SLC9A3R1/AKR1A1/SLC39A4/RAB17/GPR143/CIB1/TCIRG1/EMP2/ZMYND10/SLC26A6/REEP6/CLDN4/P2RY1/IGFBP2/AQP8	27
brown	CC	GO:0043296	apical junction complex	14/669	143/19717	0.000369564	0.026977725	0.023437749	TJP3/CLDN7/PRKCZ/VASP/MICALL2/SYMPK/CYTH2/JUP/CAMSAP3/MAPK15/CLDN3/CLDN4/WNK4/NPHP4	14
brown	CC	GO:0070160	tight junction	13/669	128/19717	0.000415753	0.026977725	0.023437749	TJP3/CLDN7/LSR/PRKCZ/VASP/MICALL2/SYMPK/CYTH2/MAPK15/CLDN3/CLDN4/WNK4/NPHP4	13
brown	CC	GO:0005911	cell-cell junction	30/669	459/19717	0.000504701	0.029474562	0.025606956	CFL1/TJP3/PAK4/PPP1CA/CLDN7/EVPL/LSR/HPN/PRKCZ/AKT1/KRT8/KRT18/FLOT1/SCRIB/CNKSR1/VASP/MICALL2/SYMPK/WDR1/CYTH2/STARD10/GRB2/JUP/CAMSAP3/MAPK15/CLDN3/CLDN4/WNK4/IGSF21/NPHP4	30
brown	CC	GO:0005938	cell cortex	22/669	308/19717	0.000878839	0.043999282	0.038225764	CFL1/EZR/TRAF2/LLGL2/RTKN/MISP/C2CD2L/KRT19/PRKCZ/FLOT1/MLPH/RHOC/CNKSR1/WDR1/ARFIP2/RHOD/PPFIA3/CTBP1/CRIP2/MYL12B/RND1/LASP1	22
brown	CC	GO:0005774	vacuolar membrane	27/669	412/19717	0.000908085	0.043999282	0.038225764	ATP6V0B/VAMP8/ATP6V0C/MFSD12/ATP6V1G1/WDR24/CLN3/SLC39A11/NEU1/GNB2/ATP13A2/P2RX4/NAPA/CLCN7/AP3D1/FLOT1/GAA/STK11IP/GPR143/TCIRG1/SPNS1/CTSD/SLC26A11/AP1B1/TSPAN1/EEF1A2/ATG16L2	27
brown	CC	GO:0005923	bicellular tight junction	12/669	123/19717	0.000979436	0.043999282	0.038225764	TJP3/CLDN7/PRKCZ/VASP/MICALL2/SYMPK/CYTH2/MAPK15/CLDN3/CLDN4/WNK4/NPHP4	12
brown	CC	GO:0098852	lytic vacuole membrane	24/669	355/19717	0.001125639	0.046955223	0.040793831	VAMP8/ATP6V0C/MFSD12/ATP6V1G1/WDR24/CLN3/SLC39A11/NEU1/GNB2/ATP13A2/P2RX4/CLCN7/AP3D1/FLOT1/GAA/STK11IP/GPR143/TCIRG1/SPNS1/CTSD/SLC26A11/AP1B1/TSPAN1/EEF1A2	24
brown	CC	GO:0005925	focal adhesion	26/669	405/19717	0.001501167	0.047991329	0.041693981	CFL1/EZR/ARPC3/PAK4/ATP6V0C/ARPC5L/MISP/P4HB/SLC4A2/CD9/GNB2/FZD2/FLOT1/VASP/GAK/EVL/PLEC/HSPB1/ALKBH6/CAPN1/JUP/FGFR3/ATAT1/RAC1/LASP1/RPL37A	26
brown	CC	GO:0044448	cell cortex part	15/669	184/19717	0.001565946	0.047991329	0.041693981	CFL1/EZR/LLGL2/RTKN/MISP/C2CD2L/KRT19/PRKCZ/FLOT1/MLPH/WDR1/PPFIA3/CTBP1/MYL12B/LASP1	15
brown	CC	GO:0030286	dynein complex	7/669	51/19717	0.001586324	0.047991329	0.041693981	WDR34/DYNLT1/TCTEX1D2/DNAL4/DNALI1/DNAI1/DYNLRB2	7
brown	CC	GO:0036452	ESCRT complex	5/669	26/19717	0.001611402	0.047991329	0.041693981	CHMP4B/VPS37C/HGS/VPS25/VPS28	5
brown	CC	GO:0005924	cell-substrate adherens junction	26/669	408/19717	0.001664401	0.047991329	0.041693981	CFL1/EZR/ARPC3/PAK4/ATP6V0C/ARPC5L/MISP/P4HB/SLC4A2/CD9/GNB2/FZD2/FLOT1/VASP/GAK/EVL/PLEC/HSPB1/ALKBH6/CAPN1/JUP/FGFR3/ATAT1/RAC1/LASP1/RPL37A	26
brown	CC	GO:0071004	U2-type prespliceosome	4/669	16/19717	0.001725716	0.047991329	0.041693981	SNRPB/U2AF2/LSM7/LUC7L	4
brown	CC	GO:0071010	prespliceosome	4/669	16/19717	0.001725716	0.047991329	0.041693981	SNRPB/U2AF2/LSM7/LUC7L	4
brown	CC	GO:0030055	cell-substrate junction	26/669	412/19717	0.001905618	0.048868953	0.042456445	CFL1/EZR/ARPC3/PAK4/ATP6V0C/ARPC5L/MISP/P4HB/SLC4A2/CD9/GNB2/FZD2/FLOT1/VASP/GAK/EVL/PLEC/HSPB1/ALKBH6/CAPN1/JUP/FGFR3/ATAT1/RAC1/LASP1/RPL37A	26
brown	CC	GO:0036064	ciliary basal body	12/669	133/19717	0.001924633	0.048868953	0.042456445	EZR/WDR34/CETN2/RABEP2/AKT1/WDR90/WRAP73/MAPK15/FANK1/IFT122/IFT20/NPHP4	12
brown	KEGG	hsa04530	Tight junction	17/287	169/8108	9.51E-05	0.026062904	0.023329453	EZR/ARPC3/TJP3/ARPC5L/LLGL2/CLDN7/PRKCZ/SCRIB/VASP/MICALL2/SLC9A3R1/SYMPK/CLDN3/MYL12B/CLDN4/RAC1/PRKAB1	17
